# Supplementary material for: Limitations of acyclovir and identification of potent HSV antivirals using 3D bioprinted human skin equivalents
Source: Nat Commun. 2025 Oct 16;16:9200. doi: 10.1038/s41467-025-64245-w (PMC12533247; doi:10.1038/s41467-025-64245-w)
Supplement: Supplementary file 3 — Supplementary Data 1 [file 41467_2025_64245_MOESM3_ESM.xlsx]

## Sheet: compounds
Sample ID	Sample Name	Mechanism of Action
NCGC00162073	H-89	PRKACA
NCGC00093560	Finasteride	5-alpha Reductase
NCGC00164571	Dutasteride	5-alpha Reductase
NCGC00095192	Tegaserod maleate	5-HT4 receptor agonist|serotonin receptor partial agonist
NCGC00024246	Daunorubicin	ABCC1
NCGC00686699	S(-)-Verapamil hydrochloride hydrate	ABCC1
NCGC00373060	null	ABL
NCGC00244248	null	ACE2 inhibitor
NCGC00246387	Arbidol	ACE2 inhibitor
NCGC00163413	Lycorine HCl	AChE inhibitor
NCGC00178869	Vidarabine	adenosine receptor agonist|antiviral
NCGC00161831	Mefloquine hydrochloride	adenosine receptor antagonist%7Chemoglobin antagonist
NCGC00093846	3-Deazaadenosine	adenosylhomocysteinase inhibitor
NCGC00163662	null	AdipoR
NCGC00016034	Tulobuterol hydrochloride	Adrenergic Receptor
NCGC00015099	Alprenolol hydrochloride	adrenergic receptor antagonist
NCGC00015798	Propranolol HCl	adrenergic receptor antagonist
NCGC00018158	Doxazosin Mesylate	adrenergic receptor antagonist
NCGC00179342	Oxprenolol hydrochloride	adrenergic receptor antagonist
NCGC00092314	Triciribine	Akt
NCGC00163567	Honokiol	Akt,MEK
NCGC00016000	Disulfiram	aldehyde dehydrogenase inhibitor%7CDNA methyltransferase inhibitor%7CTRPV agonist
NCGC00168902	Hyperoside	aldose reductase inhibitor
NCGC00160217	Sophocarpine	AMPK
NCGC00180911	Pyrvinium pamoate	androgen receptor antagonist
NCGC00263120	Enzalutamide	androgen receptor antagonist
NCGC00183867	Aloin	angiogenesis inhibitor
NCGC00379032	Tasquinimod	angiogenesis inhibitor%7CS1A9 inhibitor
NCGC00023654	Captopril	angiotensin converting enzyme inhibitor
NCGC00179623	Lisinopril	angiotensin converting enzyme inhibitor
NCGC00263546	Moexipril HCl	angiotensin converting enzyme inhibitor
NCGC00015818	Praziquantel	anthelmintic agent
NCGC00167491	Lenalidomide	anticancer agent
NCGC00163510	Aloe-emodin	anticancer agent
NCGC00095055	Salinomycin	Anticoccidial/Antibacterial
NCGC00017338	Antimycin A	Antifungal Agent
NCGC00016623	Moroxydine HCl	Anti-infection
NCGC00017222	OLEANOIC ACID	Anti-infection
NCGC00094931	Lapachol	Anti-infection
NCGC00161602	Doxycycline	Anti-infection
NCGC00346708	Aloperine	Anti-infection
NCGC00386253	Valganciclovir HCl	Anti-infection
NCGC00181337	2,4-Dichlorobenzyl alcohol	Anti-infection
NCGC00095709	Tanshinone IIA	anti-inflammatory agent%7Cinterleukin inhibitor
NCGC00169121	Neochlorogenic acid	antioxidant
NCGC00160628	RUTOSIDE (rutin)	antioxidant%7Ccapillary stabilizing agent%7Cnitric oxide scavenger
NCGC00168771	Fosamprenavir Calcium Salt	antiviral
NCGC00188641	PLpro inhibitor	antiviral
NCGC00379006	PSI-6206	antiviral
NCGC00386330	Z-FA-FMK	antiviral
NCGC00522434	DPC-681	antiviral
NCGC00522503	VELPATASVIR	antiviral
NCGC00389721	Q-VD-OPh hydrate	antiviral
NCGC00188640	null	antiviral
NCGC00015097	4-(2-Aminoethyl)benzenesulfonyl fluoride hydrochloride	antiviral
NCGC00159491	Rimantadine	antiviral%7CRNA synthesis inhibitor
NCGC00370733	Retro-2	Arenavirus; Virus Protease
NCGC00015989	Thalidomide	as an adjuvant treatment for prevention or treatment of lung injury
NCGC00161670	Pepstatin	aspartic protease inhibitor
NCGC00095122	Irbesartan	AT1 blocker
NCGC00095125	Losartan potassium	AT1 blocker
NCGC00178027	Valsartan	AT1 blocker
NCGC00246968	Olmesartan	AT1 blocker
NCGC00095150	Telmisartan	AT1 blocker
NCGC00386206	Azilsartan	AT1 blocker
NCGC00167474	Candesartan	AT1 blocker
NCGC00164557	Eprosartan (mesylate)	AT1 blocker
NCGC00094614	CHLOROXYLENOL	ATP synthase inhibitor
NCGC00346531	Oligomycin A	ATP synthase inhibitor%7CATPase inhibitor
NCGC00162409	Bafilomycin A1 from Streptomyces griseus	ATP6AP1
NCGC00094932	LANATOSIDE C	ATPase
NCGC00370899	Golgicide A	ATPase
NCGC00016925	Omeprazole	ATPase inhibitor|Proton pump inhibitor
NCGC00017254	Cyanein	ATPase,Autophagy
NCGC00346542	Hesperadin	Aurora Kinase
NCGC00346526	PHA-680632	Aurora Kinase
NCGC00263555	Spautin-1	Autophagy
NCGC00016622	Hycanthone	autophagy inhibitor
NCGC00346712	Verteporfin	autophagy inhibitor
NCGC00651732	ROC-325	autophagy inhibitor
NCGC00015264	Clomipramine hydrochloride	autophagy inhibitor
NCGC00168085	Vorinostat (SAHA)	Autophagy,HDAC
NCGC00015412	Ebselen	Autophagy; Ferroptosis; HIV; Reactive Oxygen Species
NCGC00522288	PERETINOIN	Autophagy; HCV; RAR/RXR; SPHK
NCGC00091149	Valproic acid sodium salt (Sodium valproate)	Autophagy; HDAC; HIV; Mitophagy; Notch
NCGC00481568	AZD3839	BACE
NCGC00522475	Verubecestat (MK-8931)	BACE
NCGC00507869	LY-3314814	BACE
NCGC00346506	LY-2886721	BACE
NCGC00178124	LOGANIN	BACE,AChR
NCGC00346719	LY-2811376	BACE,Beta Amyloid
NCGC00183095	Tigecycline	bacterial 3S ribosomal subunit inhibitor
NCGC00263531	Linezolid	bacterial 5S ribosomal subunit inhibitor
NCGC00090753	Azithromycin	bacterial 5S ribosomal subunit inhibitor
NCGC00091011	CHLORAMPHENICOL	bacterial 5S ribosomal subunit inhibitor|Disruption of cell wall synthesis
NCGC00178864	Ethambutol HCl	bacterial cell wall synthesis inhibitor
NCGC00164615	Prulifloxacin	bacterial DNA gyrase inhibitor
NCGC00163469	Sodium Monensin	bacterial permeability inducer
NCGC00181129	Dasatinib	Bcr-Abl kinase inhibitor%7Cephrin inhibitor%7CKIT inhibitor%7CPDGFR tyrosine kinase receptor inhibitor%7Csrc inhibitor%7Ctyrosine kinase inhibitor
NCGC00263152	Ponatinib	Bcr-Abl kinase inhibitor%7CFLT3 inhibitor%7CPDGFR tyrosine kinase receptor inhibitor
NCGC00159456	Imatinib	Bcr-Abl kinase inhibitor%7CKIT inhibitor%7CPDGFR tyrosine kinase receptor inhibitor
NCGC00263102	Degrasyn	Bcr-Abl,DUB
NCGC00015156	Baclofen	benzodiazepine receptor agonist
NCGC00094047	Ivermectin	benzodiazepine receptor agonist
NCGC00263184	MK-0752	Beta Amyloid,Gamma-secretase
NCGC00346504	Avagacestat	Beta Amyloid,Gamma-secretase
NCGC00167803	GSI-IX	Beta Amyloid,Gamma-secretase
NCGC00390740	Avibactam (sodium)	beta lactamase inhibitor
NCGC00159352	Etidronate	bone resorption inhibitor
NCGC00165862	Pamidronate Disodium	bone resorption inhibitor
NCGC00186037	Ibandronate sodium hydrate	bone resorption inhibitor
NCGC00356073	RVX-208	BRD2/4
NCGC00651745	ABBV-744	BRD2/4
NCGC00483135	CPI-0610	BRD2/4
NCGC00250412	JQ1	BRD4 inhibitor
NCGC00263621	I-BET762	BRD4 inhibitor
NCGC00344588	I-BET151	BRD4 inhibitor
NCGC00356067	OTX-015	BRD4 inhibitor
NCGC00356069	GSK1324726A	BRD4 inhibitor
NCGC00483210	null	BRD4 inhibitor
NCGC00093704	Cyclosporin A	calcineurin inhibitor
NCGC00017376	Tetrandrine	calcium channel blocker
NCGC00095694	Ostol	calcium channel blocker
NCGC00163432	Calpeptin	calpain inhibitor
NCGC00165841	NH125	CaMK
NCGC00350413	ESI-09	cAMP
NCGC00480772	Oroxylin A	Cancer
NCGC00385072	Schisandrin C	Cancer
NCGC00163654	HARRINGTONINE	Cancer
NCGC00015074	ACETAZOLAMIDE	Carbonic Anhydrase
NCGC00016403	Mafenide (Acetate)	Carbonic Anhydrase
NCGC00016508	Methazolamide	Carbonic Anhydrase
NCGC00018257	Methocarbamol	Carbonic Anhydrase
NCGC00178714	Topiramate	Carbonic Anhydrase
NCGC00179542	Brinzolamide	Carbonic Anhydrase
NCGC00179244	Dorzolamide hydrochloride	Carbonic Anhydrase
NCGC00095003	Tioxolone	Carbonic Anhydrase
NCGC00379154	U-104	Carbonic Anhydrase
NCGC00264069	OLEANDRIN	Cardiac glycoside
NCGC00345452	Ac-DEVD-CHO	Caspase
NCGC00388311	Z-VAD(OH)-FMK	Caspase
NCGC00346477	Emricasan	Caspase
NCGC00386403	Z-DEVD-FMK	Caspase
NCGC00164555	Entacapone	catechol O methyltransferase inhibitor
NCGC00346637	Odanacatib	cathepsin inhibitor
NCGC00599627	Adaptavir D-Ala1-peptide T-NH2 DAPTA RAP-101	CC chemokine receptor antagonist
NCGC00183109	Maraviroc	CC chemokine receptor antagonist
NCGC00167778	ZK 756326	CCR
NCGC00487399	TAK-779	CCR; CXCR; HIV
NCGC00522444	TAK-220	CCR; HIV
NCGC00685392	Cenicriviroc Mesylate	CCR; HIV
NCGC00182549	Vicriviroc (SCH-417690)	CCR; HIV
NCGC00094960	ANTHRAQUINONE	CDC inhibitor
NCGC00507862	LDC4297 (LDC044297)	CDK
NCGC00250401	Flavopiridol	CDK
NCGC00346946	CDK9 Inhibitor	CDK; HIV
NCGC00013216	2,3-Dimercapto-1-propanol	chelating agent
NCGC00090548	Deferiprone	chelating agent
NCGC00165993	Picolinic acid	chelating agent
NCGC00163489	Shikonin	Chloride Channel,Anti-infection
NCGC00246971	Polydatin	Clpro
NCGC00538156	null	CMV
NCGC00378936	Letermovir	CMV terminase inhibitor
NCGC00015067	Aspirin	COX-1 & COX-2 inhibition|cyclooxygenase inhibitor
NCGC00015562	Indomethacin	COX-1 & COX-2 inhibition|cyclooxygenase inhibitor
NCGC00386432	BLZ945	CSF-1R
NCGC00387111	TMCB	CSNK2A2
NCGC00263192	Silmitasertib	CSNK2A2/CSNK2B
NCGC00165722	Plerixafor hydrochloride	CXCR
NCGC00378947	AMD-070 (hydrochloride)	CXCR; HIV
NCGC00379165	IT1t dihydrochloride	CXCR; HIV
NCGC00371045	AMD-3465	CXCR; HIV
NCGC00091162	Aminothiazole	cyclin D inhibitor
NCGC00016759	Naproxen sodium	cyclooxygenase inhibitor
NCGC00018248	MELOXICAM SODIUM	cyclooxygenase inhibitor
NCGC00015529	Ibuprofen lysine	cyclooxygenase inhibitor
NCGC00094916	.	cyclooxygenase inhibitor|COX-1 & COX-2 inhibition
NCGC00016853	Nabumetone	Cyclooxygenase-2 Inhibitor
NCGC00015415	N-Ethylmaleimide	Cysteine Protease
NCGC00161662	Calpain Inhibitor I, ALLN	Cysteine Protease
NCGC00346833	PD-151746	Cysteine Protease
NCGC00163431	CA-074 Me	Cysteine Protease
NCGC00386232	Cathepsin Inhibitor 1	Cysteine Protease
NCGC00023595	Loxistatin Acid (E-64C)	Cysteine Protease
NCGC00163544	E-64	cysteine protease inhibitor%7Ccalpain inhibitor
NCGC00163460	Leupeptin, Microbial	Cysteine Protease,Serine Protease
NCGC00018268	Itraconazole	cytochrome P45 inhibitor
NCGC00017352	Resveratrol	cytochrome P45 inhibitor%7CSIRT activator
NCGC00378559	Maribavir	cytomegalovirus inhibitor%7Cprotein kinase inhibitor
NCGC00183128	Glycyrrhizic acid	Dehydrogenase
NCGC00480786	Brequinar sodium	Dehydrogenase
NCGC00163532	Daidzin	Dehydrogenase
NCGC00016055	Trimethoprim	dihydrofolate reductase inhibitor
NCGC00016612	Sulfadoxine	dihydropteroate synthase inhibitor
NCGC00179673	Idoxuridine	DNA directed DNA polymerase inhibitor
NCGC00093656	Brivudine	DNA directed DNA polymerase inhibitor
NCGC00166323	Trifluorothymidine	DNA directed DNA polymerase inhibitor%7Cthymidylate synthase inhibitor
NCGC00164319	EPIGALLOCATECHIN-3-MONOGALLATE	DNA Methyltransferase,HER2,Telomerase,EGFR,Fatty Acid Synthase
NCGC00390255	Maslinic acid	DNA polymerase B
NCGC00015061	Acyclovir	DNA polymerase inhibitor
NCGC00686671	Brincidofovir	DNA polymerase inhibitor
NCGC00184994	Cidofovir	DNA polymerase inhibitor
NCGC00178638	Valaciclovir	DNA polymerase inhibitor
NCGC00095133	Famciclovir	DNA polymerase inhibitor
NCGC00164600	Artesunate	DNA synthesis inhibitor
NCGC00262963	Fiacitabine	DNA synthesis inhibitor
NCGC00161634	Artemisinin	DNA synthesis inhibitor
NCGC00168784	Gemcitabine	DNA synthesis inhibitor%7Capoptosis inhibitor|ribonucleotide reductase inhibitor
NCGC00159322	Cyclocytidine	DNA synthesis inhibitor%7CRNA synthesis inhibitor
NCGC00015471	Ganciclovir	DNA synthesis inhibitor|DNA polymerase inhibitor
NCGC00015693	Mitoxantrone	DNA Topoisomerase II Inhibitor
NCGC00017351	Psoralen	DNA/RNA Synthesis
NCGC00371259	Clevudine	DNA/RNA Synthesis
NCGC00538163	Amenamevir	DNA/RNA Synthesis
NCGC00163638	TUBERCIDIN	DNA/RNA Synthesis
NCGC00090851	5-Azacitidine	DNMT1
NCGC00378617	XL 413 hydrochloride	DNMT1
NCGC00013226	Trifluoperazine hydrochloride	Dopamine Receptor
NCGC00015829	PROMAZINE HYDROCHLORIDE	dopamine receptor antagonist
NCGC00016012	Triflupromazine hydrochloride	dopamine receptor antagonist
NCGC00015436	Fluphenazine hydrochloride	dopamine receptor antagonist
NCGC00015273	Chlorpromazine hydrochloride	dopamine receptor antagonist
NCGC00015500	Haloperidol	dopamine receptor antagonist|psychoactive drug
NCGC00346529	Safinamide	dopamine uptake inhibitor%7Cglutamate inhibitor%7Cmonoamine oxidase inhibitor
NCGC00178734	Sitagliptin	DPP-4
NCGC00242597	Saxagliptin	DPP-4
NCGC00378845	Trelagliptin (succinate)	DPP-4
NCGC00378896	MP-513 Tenelia Tenglyn Teneligliptin hydrobromide hydrate (Prop INNM)	DPP-4
NCGC00386215	Alogliptin (SYR-322)	DPP-4
NCGC00346655	Linagliptin	DPP-4
NCGC00484798	Anagliptin	DPP-4
NCGC00386200	Vildagliptin (LAF-237)	DPP-4
NCGC00024936	N-Desmethylclozapine	Drug Metabolite; mAChR; Opioid Receptor; Virus Protease
NCGC00262306	ML323	DUB
NCGC00263556	P 22077	DUB
NCGC00371134	PR-619	DUB
NCGC00379189	P005091	DUB
NCGC00384206	b-AP15	DUB
NCGC00386265	TCID	DUB
NCGC00510496	VLX-1570	DUB
NCGC00247668	LDN-57444	DUB
NCGC00249377	IU1	DUB
NCGC00386289	Dynasore	Dynamin
NCGC00263103	Pelitinib	EGFR
NCGC00016028	Tyrphostin AG 555	EGFR
NCGC00164574	Erlotinib	EGFR inhibitor
NCGC00091823	Chrysophanol	EGFR,mTOR
NCGC00263570	Sivelestat sodium salt	elastase inhibitor
NCGC00180626	Cephaeline	emidine analog
NCGC00182080	Valpromide	epoxide hydolase inhibitor
NCGC00183912	FR-180204	ERK
NCGC00482709	Licochalcone A	Estrogen/progestogen Receptor
NCGC00370887	AC-55541	F2RL1
NCGC00262945	Rivaroxaban	Factor Xa
NCGC00378907	Edoxaban	Factor Xa
NCGC00346555	Apixaban	Factor Xa
NCGC00371122	Betrixaban	factor Xa (fXa)
NCGC00095707	SOLANESOL	FAK
NCGC00411883	null	Fatty Acid Synthase
NCGC00016480	Kaempferol	Fatty Acid Synthase,Estrogen/progestogen Receptor
NCGC00159521	Zoledronic acid monohydrate	FDPS
NCGC00163470	FK-506	FKBP7/1
NCGC00386028	BAICALIN	GABA Receptor
NCGC00165962	L-685458	Gamma-secretase
NCGC00346556	Semagacestat	Gamma-secretase
NCGC00346841	LY-411575	Gamma-secretase
NCGC00378713	Nirogacestat	Gamma-secretase
NCGC00686698	Migalastat	GLA
NCGC00346662	Geniposide	GLP receptor agonist
NCGC00510887	Celgosivir (hydrochloride)	Glucosidase; HCV; HIV
NCGC00015036	Amantadine hydrochloride	glutamate receptor antagonist
NCGC00601824	UPGL00004	Glutaminase
NCGC00420698	BPTES	Glutaminase
NCGC00356145	CB-839	Glutaminase
NCGC00346519	Teicoplanin	glycopeptide antibiotic
NCGC00485478	Oritavancin (diphosphate)	glycopeptide antibiotic
NCGC00346623	BMS-378806	gp12/CD4
NCGC00015950	SB-415286	GSK-3
NCGC00346883	6-Bromoindirubin-3'-acetoxime	GSK-3
NCGC00510002	GLPG0187	HBV
NCGC00167535	Tenofovir	HBV; HIV; Reverse Transcriptase
NCGC00160539	Adefovir	HBV; Reverse Transcriptase
NCGC00510794	KIN1408	HCV
NCGC00483024	BMS-791325 hydrochloride	HCV
NCGC00484060	NM107	HCV
NCGC00015243	Clemizole (hydrochloride)	HCV inhibitor
NCGC00346532	VX-222	HCV inhibitor
NCGC00346533	Daclatasvir dihydrochloride	HCV inhibitor
NCGC00378631	Boceprevir	HCV inhibitor
NCGC00378650	Narlaprevir	HCV inhibitor
NCGC00378691	Asunaprevir (Prop INN; USAN) BMS-650032 Sunvepra	HCV inhibitor
NCGC00378916	MK-5172	HCV inhibitor
NCGC00378990	Ledipasvir (D-tartrate)	HCV inhibitor
NCGC00509859	Paritaprevir	HCV inhibitor
NCGC00510316	ombitasvir	HCV inhibitor
NCGC00510317	Elbasvir	HCV inhibitor
NCGC00378604	ABT-333	HCV inhibitor
NCGC00378881	Tegobuvir	HCV inhibitor%7Cprotease inhibitor
NCGC00601698	Glecaprevir	HCV, nsp3/4A protease
NCGC00346462	Sofosbuvir	HCV, nucleosides, polymerase
NCGC00378657	Simeprevir	HCV, protease inhibitor
NCGC00485876	Nucleoside-Analog-1	HCV; Nucleoside Antimetabolite/Analog
NCGC00485878	Nucleoside-Analog-2	HCV; Nucleoside Antimetabolite/Analog
NCGC00522278	Oglufanide	HCV; VEGFR
NCGC00025208	Splitomicin	HDAC
NCGC00159564	Scriptaid	HDAC
NCGC00250390	ISOX	HDAC
NCGC00346534	MC-1568	HDAC
NCGC00379210	LMK235	HDAC
NCGC00381560	RGFP966	HDAC
NCGC00381566	Nexturastat A	HDAC
NCGC00384200	HPOB	HDAC
NCGC00386359	Santacruzamate A (CAY10683)	HDAC
NCGC00386712	TMP195	HDAC
NCGC00402247	BG45	HDAC
NCGC00408830	BRD73954	HDAC
NCGC00511370	ACY-738	HDAC
NCGC00601806	TH34	HDAC
NCGC00650297	Biphenyl-4-sulfonyl chloride	HDAC
NCGC00510505	WT-161	HDAC
NCGC00481588	ACY-241	HDAC
NCGC00263617	M-344	HDAC
NCGC00263606	Tubastatin A	HDAC
NCGC00087387	Droxinostat	HDAC
NCGC00378626	TMP269	HDAC
NCGC00018113	Sodium Phenylbutyrate	HDAC inhibitor
NCGC00165833	Entinostat	HDAC inhibitor
NCGC00263117	Panobinostat	HDAC inhibitor
NCGC00263153	AR-42(HDAC-42)	HDAC inhibitor
NCGC00263598	Chidamide	HDAC inhibitor
NCGC00263639	Tacedinaline	HDAC inhibitor
NCGC00345539	Dacinostat	HDAC inhibitor
NCGC00381559	Resminostat	HDAC inhibitor
NCGC00381565	RG2833	HDAC inhibitor
NCGC00346487	Quisinostat	HDAC inhibitor
NCGC00384199	4SC-202	HDAC inhibitor
NCGC00346743	Givinostat hydrochloride	HDAC inhibitor
NCGC00346486	Abexinostat	HDAC inhibitor
NCGC00345492	PCI-34051	HDAC inhibitor
NCGC00263182	Mocetinostat	HDAC inhibitor
NCGC00263155	Belinostat	HDAC inhibitor
NCGC00263136	Pracinostat	HDAC inhibitor
NCGC00345802	ACY-1215	HDAC inhibitor
NCGC00024683	null	HDAC,NF-κB,Mdm2,p53
NCGC00346692	CUDC-907	HDAC,PI3K
NCGC00165733	Apicidin	HDAC2
NCGC00378984	Pritelivir (BAY 57-1293)	helicase primase inhibitor
NCGC00686672	Tin Protoporphyrin IX (chloride)	Heme precursor
NCGC00016672	Chloropyramine hydrochloride	Histamine H1 Receptor Antagonists
NCGC00017063	Amodiaquine	histamine receptor agonist
NCGC00015817	Promethazine HCl	histamine receptor antagonist
NCGC00386356	Bepotastine (Beslilate)	histamine receptor antagonist
NCGC00015619	Loratadine	histamine receptor antagonist
NCGC00263625	AnacardicAcid	Histone Acetyltransferase
NCGC00183808	ML324	Histone Demethylase
NCGC00356072	N/A	Histone Demethylase
NCGC00189220	UNC-0638	histone lysine methyltransferase inhibitor
NCGC00166328	Ammonium diethyldithiocarbamate	HIV
NCGC00378746	NBD 556	HIV
NCGC00384596	null	HIV
NCGC00510187	BMS-663068	HIV
NCGC00537955	GSK2838232	HIV
NCGC00390686	NBD-557	HIV
NCGC00386395	YYA-021	HIV
NCGC00379018	BMS-626529	HIV attachment inhibitor
NCGC00390568	Bevirimat	HIV capsid assembly inhibitor
NCGC00346629	GSK1349572	HIV integrase inhibitor
NCGC00090782	Nelfinavir Mesylate	HIV protease inhibitor
NCGC00095191	Oseltamivir phosphate	HIV protease inhibitor
NCGC00159462	Ritonavir	HIV protease inhibitor
NCGC00178483	Limonin	HIV protease inhibitor
NCGC00346498	Danoprevir	HIV protease inhibitor
NCGC00379087	Tipranavir	HIV protease inhibitor
NCGC00388284	Darunavir	HIV protease inhibitor
NCGC00389393	Lopinavir	HIV protease inhibitor
NCGC00390668	(±)-BI-D	HIV; HIV Integrase
NCGC00390769	HIV-1 integrase inhibitor	HIV; HIV Integrase
NCGC00378998	HIV-1 integrase inhibitor 2	HIV; HIV Integrase
NCGC00510509	Vesnarinone	HIV; Phosphodiesterase (PDE)
NCGC00164564	Emtricitabine	HIV; Reverse Transcriptase
NCGC00390564	GS7340	HIV; Reverse Transcriptase
NCGC00378968	Lersivirine	HIV; Reverse Transcriptase
NCGC00387769	Gardiquimod	HIV; Toll-like Receptor (TLR)
NCGC00095143	Rosuvastatin Calcium	HMGCR inhibitor
NCGC00164566	Pitavastatin calcium	HMGCR inhibitor
NCGC00346633	SNX-2112	HSP inhibitor
NCGC00021139	5,5-Diphenylhydantoin	hydantoin antiepileptic|sodium channel blocker
NCGC00482789	8-O-Acetylharpagide	Immunology & Inflamm
NCGC00180420	Picroside 2	Immunology & Inflammation related
NCGC00247606	Methyl gallate	Immunology & Inflammation related
NCGC00370683	GI254023X	Immunology & Inflammation related
NCGC00385384	null	Immunology & Inflammation related
NCGC00388372	Angelicin	Immunology & Inflammation related
NCGC00482601	Patchouli alcohol	Immunology & Inflammation related
NCGC00482702	Dehydroandrographolide	Immunology & Inflammation related
NCGC00482790	tetrahydroxyl diphenylethylene-2-o-glucoside	Immunology & Inflammation related
NCGC00485944	TAPI-1	Immunology & Inflammation related
NCGC00169833	Aucubin	Immunology & Inflammation related
NCGC00162225	L-tetramisol	immunostimulant
NCGC00013414	Procodazole	immunostimulant
NCGC00091641	6-Mercaptopurine	immunosuppressant%7Cprotein synthesis inhibitor%7Cpurine antagonist
NCGC00016786	Mycophenolic acid	IMPDH2
NCGC00090726	Ribavirin	IMPDH2
NCGC00378589	Merimepodib	IMPDH2
NCGC00159459	Mycophenolate mofetil	IMPDH2
NCGC00091914	Cichoric Acid	Infection
NCGC00096023	3,4 -DIHYDROXYFLAVONE	Influenza Virus
NCGC00346433	Peramivir	Influenza Virus
NCGC00510523	Pimodivir	Influenza Virus
NCGC00378806	Nucleozin	Influenza Virus
NCGC00015735	Niclosamide	inhibition of autophagy via the human SKP2 protein
NCGC00167356	Raltegravir Potassium	Integrase
NCGC00346565	Elvitegravir	Integrase
NCGC00346694	MK-2048	Integrase
NCGC00601813	Bictegravir	Integrase
NCGC00386434	GSK744 (S/GSK1265744)	Integrase
NCGC00346512	BMS-707035	Integrase
NCGC00095196	TILORONE	interferon inducer
NCGC00070736	Imiquimod	interferon inducer%7Ctoll-like receptor agonist
NCGC00263093	Apilimod mesylate	interleukin synthesis inhibitor
NCGC00479249	Enasidenib	isocitrate dehydrogenase inhibitor
NCGC00346581	AZ-960	JAK
NCGC00244253	INCB018424	JAK inhibitor
NCGC00345839	Baricitinib	JAK inhibitor
NCGC00229511	Tofacitinib	JAK inhibitor, inflamation
NCGC00479257	null	KDM5 inhibitor
NCGC00479258	null	KDM5 inhibitor
NCGC00482458	null	KDM5 inhibitor
NCGC00482457	KDM5A-IN-1	KDM5 inhibitor
NCGC00421826	null	KDM5 inhibitor
NCGC00488726	null	KDM5 irreversible inhibitor
NCGC00490649	null	KDM5 irreversible inhibitor
NCGC00371158	XEN 445	Lipase
NCGC00371133	Atglistatin	Lipase
NCGC00165856	Orlistat	Lipase,Fatty Acid Synthase
NCGC00016382	Oxethazaine	local anesthetic
NCGC00166142	Diperodon HCl	local anesthetic
NCGC00018130	PHENAZOPYRIDINE HYDROCHLORIDE	local anesthetic|Unclear
NCGC00510185	CCT365623	LOX
NCGC00387092	PF 429242	LPL Receptor; Virus Protease
NCGC00015256	Chloroquine	malaria
NCGC00246187	Pyronaridine Tetraphosphate	malaria
NCGC00159483	Hydroxychloroquine sulfate	malaria
NCGC00095095	SENNOSIDE A	MAO
NCGC00241102	Midostaurin	MARK2/3
NCGC00486904	MRT-68601 hydrochloride	MARK3/TBK1
NCGC00371093	Marimastat	matrix metalloprotease inhibitor
NCGC00346877	Batimastat	matrix metalloprotease inhibitor
NCGC00163450	Ilomastat (GM6001, Galardin)	matrix metalloprotease inhibitor
NCGC00025029	U-0126	MEK
NCGC00025291	Arctigenin	MEK inhibitor
NCGC00095703	NOBILETIN	MEK inhibitor
NCGC00263180	Trametinib	MEK inhibitor
NCGC00189073	Selumetinib	MEK inhibitor
NCGC00166076	Arbutin	melanin inhibitor
NCGC00016360	Monobenzone	melanin inhibitor
NCGC00016246	Chlorhexidine HCl	membrane integrity inhibitor
NCGC00095049	Exalamide	membrane permeability inhibitor
NCGC00510921	Lucanthone	metabolic: Hycanthone
NCGC00166414	Pemetrexed	Metabolism
NCGC00510442	Abametapir	metalloproteinase inhibitor
NCGC00167959	(+)-Chelidonine	MITF - melanogenesis associated transcription factor (human)
NCGC00018261	Perhexiline	mitochondrial carnitine palmitoyltransferase-1 inhbitior
NCGC00016961	ATOVAQUONE	mitochondrial electron transport inhibitor
NCGC00386282	NSC 405020	MMP
NCGC00482994	20(S)-Ginsenoside Rh2	MMP
NCGC00346932	SB-3CT	MMP
NCGC00263237	JZL-184	monoacylglucerol lipase inhibitor
NCGC00021305	Sirolimus	mTOR inhibitor
NCGC00346654	INK-128	mTOR inhibitor
NCGC00021394	Anisotropine methylbromide	Muscarinic acetylcholine receptor M3 Antagonist
NCGC00016280	Zoxazolamine	myorelaxant
NCGC00016564	Metformin	NDUFs
NCGC00345794	MLN-4924	nedd activating enzyme inhibitor
NCGC00346716	Dabrafenib	NEK9
NCGC00164561	Zanamivir	neuraminidase inhibitor
NCGC00408803	Bicyclol	NFkB pathway inhibitor
NCGC00159447	Sodium Salicylate	NF-κB
NCGC00386335	SC75741	NF-κB
NCGC00017159	Curcumin	NF-κB,HDAC,Histone Acetyltransferase,Nrf2
NCGC00522539	Trovirdine	non-nucleoside reverse transcriptase inhibitor
NCGC00016343	Gramine	norepinephrine reputake inhibitor
NCGC00387263	Oltipraz	Nrf2
NCGC00167972	Ciclesonide	NSP15, reported activity against CoV
NCGC00186460	Bardoxolone methyl	nuclear factor erythroid derived%7Clike (NRF2) activator
NCGC00090791	2'	nucleoside reverse transcriptase inhibitor
NCGC00386421	Verdinexor	NUPs RAE1
NCGC00015608	Loperamide hydrochloride	Opioid receptor agonist|opioid receptor agonist
NCGC00164140	DOCUSATE SODIUM	Opioid Receptor, laxative
NCGC00016509	TRIMETHOBENZAMIDE HYDROCHLORIDE	Dopamine D2 receptor Antagonist
NCGC00162241	N6-Methyladenosine	DNA oxidative demethylase ALKBH1 Substrate
NCGC00160670	Mecarbinate	antiinfluenza drug
NCGC00370995	SRPIN340	Serine/threonine-protein kinase SRPK1 Inhibitor
NCGC00166296	L-(+)-Lysine monohydrochloride	Serotonin 4 (5-HT4) receptor Antagonist
NCGC00178086	AMINOLEVULINIC ACID HYDROCHLORIDE	oxidizing agent
NCGC00180669	Gentiopicroside	P45 (e.g. CYP17)
NCGC00386235	Cobicistat	P45 (e.g. CYP17)
NCGC00017236	Baicalein	P45 (e.g. CYP17)
NCGC00371131	NMS-873	p97 inhibitor
NCGC00163699	Fumagillin	parasite
NCGC00015034	INO-1001	PARP
NCGC00025146	NU-1025	PARP
NCGC00168108	AG-14361	PARP
NCGC00238451	Olaparib	PARP
NCGC00250404	ABT-888	PARP
NCGC00345451	A-966492	PARP
NCGC00379250	ME 0328	PARP
NCGC00381558	AZD-2461	PARP
NCGC00390587	G-007-LK	PARP
NCGC00509914	NMS-P118	PARP
NCGC00510231	GDC-0077	PARP
NCGC00402337	BGP-15	PARP
NCGC00390724	E-7449	PARP
NCGC00346435	Niraparib	PARP
NCGC00263173	Rucaparib	PARP
NCGC00263096	Iniparib	PARP
NCGC00390606	TNKS-656	PARP
NCGC00370872	UPF1069	PARP
NCGC00370866	PJ34 Hydrochloride	PARP
NCGC00015142	Benzamide	PARP
NCGC00092327	4-HQN	PARP inhibitor
NCGC00274063	Pimobendan	PDE
NCGC00346566	Roflumilast	PDE
NCGC00015898	Rolipram	PDE
NCGC00015992	Tyrphostin A9	PDGFR,EGFR
NCGC00159554	Salubrinal	PERK
NCGC00263219	Elacridar	P-gp
NCGC00015385	Dipyridamole	phosphodiesterase inhibitor
NCGC00015801	Pentoxifylline	phosphodiesterase inhibitor
NCGC00015810	Papaverine hydrochloride	Phosphodiesterase X (PDE10) Inhibitor
NCGC00390751	SPK-601	Phospholipase; Reverse Transcriptase
NCGC00346536	PIK-93	PI3K
NCGC00346683	YM-201636	PI3K
NCGC00095169	Miltefosine	PI3K/Akt/mTOR
NCGC00378687	Verbascoside	PKC inhibitor%7CNFkB pathway inhibitor
NCGC00161826	Phenylmercuric borate	platelet aggregation Inhibitor
NCGC00015673	Minoxidil	PLOD1/2
NCGC00024379	Emetine dihydrochloride hydrate	polymerase
NCGC00024379	Emetine	polymerase
NCGC00263533	Penciclovir	Polymerase
NCGC00686694	Remdesivir	polymerase
NCGC00015793	Palmitoylethanolamide	PPAR
NCGC00346888	UK-383367	Procollagen C Proteinase
NCGC00024196	Megestrol acetate	progesterone receptor agonist|Progesterone receptor agonist
NCGC00091469	Saquinavir Mesylate	protease inhibitor
NCGC00159461	Amprenavir	protease inhibitor
NCGC00182552	Atazanavir	protease inhibitor
NCGC00183682	VX-765	protease inhibitor
NCGC00346545	Telaprevir (VX-950)	protease inhibitor
NCGC00016777	Probucol	protease inhibitor
NCGC00402349	GN6958	protease inhibitor
NCGC00167328	Aloxistatin	protease inhibitor
NCGC00159460	INDINAVIR SULFATE	protease inhibitor
NCGC00346443	Rupintrivir	protease inhibitor
NCGC00253627	Pleconaril	protease inhibitor
NCGC00163363	N'-NITROSONORNICOTINE	protease inhibitor
NCGC00161679	MG-132	proteasome
NCGC00178913	Celastrol	proteasome
NCGC00249613	Carfilzomib	proteasome
NCGC00346469	Delanzomib	proteasome
NCGC00389337	Epoxomicin	proteasome
NCGC00482878	VR23	proteasome
NCGC00522453	IXAZOMIB CITRATE	proteasome
NCGC00345799	Oprozomib	proteasome
NCGC00249611	Ixazomib	proteasome
NCGC00242506	Bortezomib	proteasome
NCGC00386343	PI-1840	proteasome
NCGC00017363	Cycloheximide	protein synthesis inhibitor
NCGC00160146	Cephalotaxlen	protein synthesis inhibitor
NCGC00094792	Tioguanine	purine antagonist
NCGC00016872	Ticlopidine hydrochloride	purinergic receptor antagonist
NCGC00163572	ISORHAMNETINE	PXR
NCGC00388427	Tizoxanide	pyruvate ferredoxin oxidoreductase inhibitor
NCGC00090774	Nitazoxanide	pyruvate ferredoxin oxidoreductase inhibitor
NCGC00016032	THIOCTIC ACID	reducing agent
NCGC00686670	GS-441524	Remdesivir active form
NCGC00166291	Lycopene	response to oxidative stress Modulator
NCGC00168776	Delavirdine (mesylate)	Reverse Transcriptas
NCGC00508866	MK-1439	Reverse Transcriptas
NCGC00023212	Stavudine (d4T)	Reverse Transcriptase
NCGC00023945	Zidovudine	Reverse Transcriptase
NCGC00065890	Nevirapine	Reverse Transcriptase
NCGC00090691	Didanosine	Reverse Transcriptase
NCGC00090705	Zalcitabine	Reverse Transcriptase
NCGC00159341	LAMIVUDINE	Reverse Transcriptase
NCGC00164560	Abacavir hemisulfate	Reverse Transcriptase
NCGC00164563	Entecavir (monohydrate)	Reverse Transcriptase
NCGC00178317	Foscarnet Sodium	Reverse Transcriptase
NCGC00319175	Rilpivirine	Reverse Transcriptase
NCGC00345885	Etravirine (TMC125)	Reverse Transcriptase
NCGC00346560	telbivudine	Reverse Transcriptase
NCGC00599701	BDD BFD DDB alpha-DDB Bifendate Biphenyldimethyldicarboxylate	Reverse Transcriptase
NCGC00164624	Adefovir dipivoxil	Reverse Transcriptase
NCGC00371120	Dapivirine?TMC-120	Reverse Transcriptase
NCGC00159337	Efavirenz	Reverse Transcriptase
NCGC00076924	Salicylanilide	Reverse Transcriptase,Integrase,Anti-infection
NCGC00018100	Fasudil hydrochloride	rho associated kinase inhibitor
NCGC00160580	2-Hydroxy-N-(4-hydroxyphenyl)-benzamide	ribonucleotide reductase inhibitor
NCGC00015520	Hydroxyurea	ribonucleotide reductase inhibitor
NCGC00373041	Favipiravir	RNA polymerase inhibitor
NCGC00346463	Nesbuvir	RNA polymerase inhibitor
NCGC00378981	RO-9187	RNA polymerase inhibitor|HCV inhibitor
NCGC00379028	PSI-6130	RNA polymerase inhibitor|HCV inhibitor
NCGC00378751	Balapiravir	RNA polymerase inhibitor|HCV inhibitor
NCGC00379064	R-7128	RNA polymerase inhibitor|HCV inhibitor
NCGC00017331	CIANIDANOL	ROS
NCGC00510789	RSV604	RSV
NCGC00522593	RSV604 (R enantiomer)	RSV
NCGC00379057	TMC353121	RSV fusion inhibitor
NCGC00522116	Presatovir	RSV fusion inhibitor
NCGC00160398	NafamostatMesylate	Serine Protease
NCGC00160398	Nafamostat mesilate	Serine Protease
NCGC00025297	Gabexate mesilate	serine protease inhibitor
NCGC00346705	PMSF	Serine Protease,Cysteine Protease
NCGC00250410	GSK-650394	serum/glucocorticoid regulated kinase inhibitor
NCGC00162068	Opipramol dihydrochloride	sigma receptor agonist
NCGC00378668	PD 144418 oxalate	SIGMAR1
NCGC00371119	S1RA	SIGMAR1
NCGC00371106	(±)-PPCC oxalate	SIGMAR1
NCGC00165875	PB-28	SIGMAR1/TMEM97
NCGC00508898	UCPH 101	SLC1A3
NCGC00016016	Triamterene	sodium channel blocker
NCGC00015897	Ranolazine	Sodium channel Inhibitor
NCGC00482644	Scutellarein	Src
NCGC00241099	Saracatinib	src inhibitor
NCGC00262641	S31-201	STAT inhibitor
NCGC00274060	Posaconazole	sterol demethylase inhibitor
NCGC00480888	STING agonist G10	STING; Virus Protease
NCGC00181785	Aprepitant	Substance P
NCGC00247029	2-Deoxyglucose	sugar
NCGC00482751	Casticin	TGFβ1
NCGC00015508	Hydrochlorothiazide	thiazide diuretic
NCGC00015442	Fluorouracil	thymidylate synthase inhibitor
NCGC00390283	Vesatolimod	TLR
NCGC00370784	Resiquimod	TLR
NCGC00167526	Camostat	TMPRSS2 inhibitor
NCGC00161621	Cepharanthine	TNF-alpha
NCGC00022304	ACETYLCYSTEINE	TNF-alpha,ROS
NCGC00024415	Doxorubicin	Topoisomerase
NCGC00163409	Betulinic acid	Topoisomerase
NCGC00093674	CYCLOSERINE (L)	Transferase
NCGC00165961	FTI-277 hydrochloride	Transferase
NCGC00492296	eFT508	Translation
NCGC00686697	4E2RCat	Translation
NCGC00408859	Cetilistat	triacylglycerol lipase inhibitor
NCGC00261043	Desipramine hydrochloride	tricyclic antidepressant
NCGC00016441	(Z)-Capsaicin	TRPV agonist
NCGC00017325	KOJIC ACID	Tyrosinase
NCGC00091208	HEXYLRESORCINOL	Tyrosinase
NCGC00180407	null	tyrosinase
NCGC00386258	Deoxyarbutin	tyrosinase inhibitor
NCGC00599698	4-Butylresorcinol Rucinol	tyrosinase inhibitor
NCGC00166236	Oxonic acid potassium salt	UMPS
NCGC00091367	DANTHRON	Unknown|laxative
NCGC00016251	Probenecid	uricosuric blocker
NCGC00347064	KUC107871N	VCP
NCGC00347066	KUC105555N	VCP
NCGC00481317	CB-5083	VCP
NCGC00165783	Vadimezan	VDA
NCGC00522552	PI4KIIIbeta-IN-10	Viral Transcription
NCGC00017013	Thiamine chloride	Vitamin
NCGC00166300	Pyridoxal phosphate hydrate	Vitamin
NCGC00167465	Calcipotriol	Vitamin D receptor Activator
NCGC00091502	COUMARIN	vitamin K antagonist|Vitamin K reductase inhibition
NCGC00481318	null	Wnt/beta-catenin
NCGC00346475	Birinapant	XIAP inhibitor
NCGC00386310	Selinexor	XPO1
NCGC00180681	Isochlorogenic acid C	null
NCGC00378593	Alvelestat (AZD9668£©	null
NCGC00118870	null	null
NCGC00138305	null	null
NCGC00373998	null	null
NCGC00521944	null	null
MLS000543798	null	null
NCGC00015202	null	null
NCGC00016535	Alprostadil	null
NCGC00017115	Thiethylperazine Malate	null
NCGC00017375	Berbamine dihydrochloride	null
NCGC00091023	CETYLPYRIDINIUM CHLORIDE	null
NCGC00091231	null	null
NCGC00092388	Conessine	null
NCGC00095987	null	null
NCGC00115775	null	null
NCGC00160391	Auranofin	null
NCGC00163651	DIHYDROTANSHINONE I	null
NCGC00164462	null	null
NCGC00178090	Pristimerin	null
NCGC00182390	null	null
NCGC00379005	Silvestrol	null
NCGC00485882	BCX 4430	null
NCGC00091110	Glutaraldehyde	null
NCGC00016435	HARMINE	null
NCGC00164100	Trisiloxane, octamethyl-	null
NCGC00017251	alpha-MANGOSTIN	null
NCGC00017388	(+)-Usniacin	null
NCGC00090730	Camphor	null
NCGC00094857	AMINACRINE	null
NCGC00095522	DIMETHYLCAFFEIC ACID	null
NCGC00095649	Trigonelline hydrochloride	null
NCGC00095802	Flavanone	null
NCGC00160338	Oxymatrine	null
NCGC00161626	Euphobiasteroid	null
NCGC00163589	LUTEOLIN-7-GLUCOSIDE	null
NCGC00164361	Decanedioic acid	null
NCGC00166215	PHENYLETHYL ALCOHOL	null
NCGC00166276	N-ACETYLNEURAMIC ACID	null
NCGC00169713	Oxyresveratrol	null
NCGC00178332	Genkwanin	null
NCGC00179135	EPICATECHIN MONOGALLATE	null
NCGC00180839	Penta-O-galloyl-Î²-D-glucose hydrate	null
NCGC00247490	3-Hydroxy-4-methoxycinnamic acid	null
NCGC00247542	Amentoflavone	null
NCGC00247556	Fangchinoline	null
NCGC00274056	Risedronate sodium	null
NCGC00346587	Bergenin monohydrate	null
NCGC00347398	Ginsenoside Rb1	null
NCGC00351072	ML414	null
NCGC00379085	Kaempferide	null
NCGC00382803	Desaminotyrosine	null
NCGC00388216	Corilagin	null
NCGC00388362	Glycitin	null
NCGC00390251	Isochlorogenic acid A	null
NCGC00390429	Isoxanthohumol	null
NCGC00480778	Scutellarin	null
NCGC00480790	Coptisine	null
NCGC00482516	Ginsenoside Rb2	null
NCGC00482529	Epigoitrin	null
NCGC00482578	D-Pinitol	null
NCGC00482591	Atractylon	null
NCGC00482596	Germacrone	null
NCGC00482625	Dendrobine	null
NCGC00482848	Orientin	null
NCGC00483052	Saikosaponin B2	null
NCGC00651741	2,2 -Cyclouridine	null
NCGC00164524	D-Glucuronolactone	null
NCGC00164126	Octyl gallate	null
NCGC00163523	CATALPOL	null
NCGC00094565	Hinokitiol	null
