# Supplementary material for: Limitations of acyclovir and identification of potent HSV antivirals using 3D bioprinted human skin equivalents
Source: Nat Commun. 2025 Oct 16;16:9200. doi: 10.1038/s41467-025-64245-w (PMC12533247; doi:10.1038/s41467-025-64245-w)
Supplement: Supplementary file 4 — Supplementary Data 2 [file 41467_2025_64245_MOESM4_ESM.xlsx]

## Sheet: max resp
			Max Response-submerged (n1)		Max Response-submerged (n2)		Max Response-ALI (n1)		Max Response-ALI (n2)
Sample ID	Sample Name	Primary MOA	GFP (HSV-1)	tdTomato (fibroblasts)	GFP (HSV-1)	tdTomato (fibroblasts)	GFP (HSV-1)	tdTomato (fibroblasts)	GFP (HSV-1)	tdTomato (fibroblasts)
NCGC00013216-05	2,3-Dimercapto-1-propanol	null	-2.376	-2.446	-3.553	15.555	1.727	-3740.31	74.698	292.754
NCGC00013226-25	Trifluoperazine hydrochloride	CaMK-II Inhibitor	-0.359	22.492	8.707	-21.12	53.787	-457.07	-15.321	-320.81
NCGC00013414-04	Procodazole	null	5.597	11.965	6.64	-12.396	-16.785	14.276	134.832	-23.21
NCGC00015034-21	INO-1001	PARP Inhibitor	0.726	9.318	-12.295	13.327	-32.863	17.135	379.58	-113.784
NCGC00015036-23	Amantadine hydrochloride	Dopamine Receptor Agonist	-5.985	-10.581	-8.492	-9.732	179.333	-111.012	14.372	-178.164
NCGC00015061-29	Acyclovir	null	-37.736	2.39	-34.49	-28.731	-134.99	-354.814	-94.805	24.476
NCGC00015067-24	Aspirin	HMG-CoA Reductase Inhibitor	-10.944	-6.652	-9.849	39.173	200.011	-258.751	-73.508	-7.857
NCGC00015074-17	ACETAZOLAMIDE	Carbonic anhydrase XII Inhibitor	-7.993	-5.231	-7.054	-13.567	-48.791	-25.772	-33.281	21.483
NCGC00015097-03	4-(2-Aminoethyl)benzenesulfonyl fluoride hydrochloride	null	-11.073	-12.937	-6.484	-6.884	-20.464	-23.333	-40.062	-13.947
NCGC00015099-12	Alprenolol hydrochloride	Beta-adrenergic receptor Antagonist	1.063	3.289	7.373	117.379	-14.172	1.848	-27.078	-3571.96
NCGC00015142-02	Benzamide	null	-12.444	-4.861	-16.546	-81.459	89.472	76.125	56.787	-39.972
NCGC00015156-28	Baclofen	null	4.492	14.418	1.22	28.973	19.468	493.98	-33.381	6.541
NCGC00015202-21	null	null	-5.078	-2.423	13.703	42.285	-56.154	6.556	30.986	395.747
NCGC00015256-29	Chloroquine	antimalarial agents	-5.554	6.855	-9.206	16.334	10.073	184.124	454.081	20584.6
NCGC00015264-24	Clomipramine hydrochloride	Serotonin Transporter (SERT) Inhibitor	7.421	17.132	-3.224	7.134	4.179	-5265.47	-37.541	160.001
NCGC00015273-15	Chlorpromazine hydrochloride	Histamine H1 receptor Antagonist	-5.488	-13.959	-2.603	-9.803	-34.143	69.248	-42.66	-3220.43
NCGC00015385-22	Dipyridamole	Phosphodiesterase PDE3 Inhibitor	-9.397	-10.482	-5.175	-21.002	262.002	-36.353	-75.419	-8.43
NCGC00015412-21	Ebselen	null	3.367	-1.387	7.532	-5.444	-84.098	-213.834	-91.645	-95.255
NCGC00015436-09	Fluphenazine hydrochloride	Nicotinic alpha7 Receptor Ligands	-12.834	-4.282	-10.417	27.669	-37.343	-16.549	77.212	76.926
NCGC00015442-24	Fluorouracil	Pyrimidine Antagonist	-1.398	1.697	-0.416	3.484	-58.525	51.674	5.33	100.477
NCGC00015471-09	Ganciclovir	DNA Polymerase Inhibitor	-21.615	25.462	-29.214	4.899	-105.733	-37.925	-101.219	-57.636
NCGC00015500-24	Haloperidol	Dopamine D2 Antagonist	10.775	7.842	-1.273	-7.041	-49.692	189.239	101.149	38.448
NCGC00015508-23	Hydrochlorothiazide	Hypertension treatment	-0.442	0.296	3.041	-62.787	28.793	-718.956	53.813	-59.248
NCGC00015520-13	Hydroxyurea	Ribonucleoside-Diphosphate Reductase Inhibitor	-8.692	2.985	-11.326	11.944	142.428	20.007	264.705	-54.63
NCGC00015529-22	Ibuprofen lysine	Cyclooxygenase-1/2 Inhibitor	-8.115	-0.206	-1.839	-19.745	-36.422	-2208.58	-4.871	81.183
NCGC00015562-39	Indomethacin	Prostaglandin G/H Synthase 2 (PTGS2; COX-2) Inhibitor	4.846	1.064	13.225	-33.349	-10.999	-13.476	48.595	16.113
NCGC00015608-22	Loperamide hydrochloride	mu-Opioid Antagonist	6.346	6.755	-1.643	-14.724	40.778	16.656	28.533	54.688
NCGC00015619-13	Loratadine	Histamine H1 Receptor Antagonists	5.315	17.662	-4.632	11.754	448.278	-87.216	-98.858	-138.681
NCGC00015673-19	Minoxidil	K(ATP) Channel Activator	7.661	9.666	29.803	151.344	26.655	138.144	19.408	-481.545
NCGC00015693-13	Mitoxantrone	DNA Topoisomerase II Inhibitor	-20.828	-12.58	-15.71	-13.093	-88.772	-109.293	-100.838	51.536
NCGC00015735-22	Niclosamide	STAT-3 Inhibitor	-9.209	-6.915	-13.964	-1.509	-41.545	94.635	-68.733	514.705
NCGC00015793-12	Palmitoylethanolamide	null	-3.299	-5.278	-1.767	20.64	257.495	-344.189	81.1	-23.734
NCGC00015798-15	Propranolol HCl	null	-13.498	-17.514	-4.776	-26.813	31.263	272.775	3.697	-2.693
NCGC00015801-17	Pentoxifylline	3',5'-cyclic phosphodiesterase Inhibitor	1.221	-8.015	-0.648	-15.731	2590.58	-3115	344.593	-12.769
NCGC00015817-17	Promethazine HCl	null	4.98	7.473	-2.844	-16.038	27.385	16.287	104.255	41.91
NCGC00015818-25	Praziquantel	antiparasitic agent	2.578	-1.691	4.18	2.463	94.692	77.058	618.886	-207.887
NCGC00015829-14	PROMAZINE HYDROCHLORIDE	Serotonin 2a (5-HT2a) receptor Antagonist	9.036	11.889	9.193	24.105	79.183	-452.798	-69.313	46.058
NCGC00015897-20	Ranolazine	Sodium channel Inhibitor	6.9	54.284	-6.485	-8.198	29.269	228.415	34.612	5312.56
NCGC00015898-28	Rolipram	Phosphodiesterase IIII (PDE4) Inhibitor	13.415	6.602	0.553	-7.855	-21.77	14.6	-70.079	-38.787
NCGC00015950-14	SB-415286	GSK-3 beta Inhibitor	-6.336	2.448	-4.345	-19.109	108.863	254.2	31.425	-1695.89
NCGC00015989-22	Thalidomide	TNF-alpha Production Inhibitor	-5.992	0.853	-2.945	12.376	-38.974	26.522	700.675	18.242
NCGC00015992-01	Tyrphostin A9	null	-5.23	-4.506	-9.139	77.72	-56.385	-50.77	-66.481	244.299
NCGC00016000-18	Disulfiram	Aldehyde Dehydrogenase (ALDH2) Inhibitor	-1.48	1.188	-0.878	-3.224	-40.128	-27.045	111.296	26.645
NCGC00016012-08	Triflupromazine hydrochloride	Muscarinic acetylcholine receptor M2 Antagonist	4.837	2.737	-12.181	-79.329	73.432	-28.462	-50.808	-2.447
NCGC00016016-28	Triamterene	Heart phosphodiesterase Inhibitor	-3.727	-4.725	-3.56	-34.818	-7477.49	-514.762	-3.66	69.346
NCGC00016028-08	Tyrphostin AG 555	null	-7.075	-8.065	-6.333	-34.988	-46.443	168.386	-30.566	28.174
NCGC00016032-14	THIOCTIC ACID	null	-10.591	-18.496	-6.136	-70.554	-46.007	20.201	-3.854	298.997
NCGC00016034-05	Tulobuterol hydrochloride	Beta-2 adrenergic receptor Agonist	-10.217	-7.793	-3.264	24.26	86.65	-73.347	-43.254	-18.825
NCGC00016055-11	Trimethoprim	Bacterial dihydrofolate reductase Inhibitor	-0.732	-8.024	0.027	-1.754	4201.73	-4116.23	103.615	6.742
NCGC00016246-21	Chlorhexidine HCl	null	-28.271	-13.519	-18.042	-79.006	-77.853	-11.769	-57.239	60.622
NCGC00016280-11	Zoxazolamine	null	-8.377	-3.062	-6.878	-13.614	39.116	119.613	-36.983	-32.262
NCGC00016343-13	Gramine	null	4.65	1.268	-4.426	-35.331	-70.995	468.537	-106.935	61.557
NCGC00016360-07	Monobenzone	topical medical depigmentation treatment	3.178	18.243	-12.633	-5.474	-59.366	906.698	-50.935	-766.925
NCGC00016382-09	Oxethazaine	null	-3.813	-17.025	0.025	61.009	-69.429	-3.08	-12.984	59.387
NCGC00016403-11	Mafenide (Acetate)	Carbonic anhydrase II Inhibitor	-1.914	-3.587	-10.091	-2.638	-21.904	-0.589	65.741	5.44
NCGC00016435-06	HARMINE	null	-23.471	-26.373	-8.229	-4.592	-87.845	64.697	-78.924	221.466
NCGC00016441-03	(Z)-Capsaicin	null	-13.155	-17.666	-2.229	105.941	-45.693	28.322	-25.83	332.091
NCGC00016480-10	Kaempferol	flavanoid	-0.916	-14.103	-4.636	-10.052	-29.457	154.303	-13.24	-8148.49
NCGC00016508-03	Methazolamide	Carbonic anhydrase XII Inhibitor	-1.108	-7.471	-9.851	-16.141	86.707	48.736	-47.373	643.694
NCGC00016509-08	TRIMETHOBENZAMIDE HYDROCHLORIDE	Dopamine D2 receptor Antagonist	-2.339	0.109	-5.11	-19.443	-1852.94	29.148	50.782	-32.697
NCGC00016535-12	Alprostadil	null	-6.4	6.223	-2.987	20.294	-62.259	7.737	279.914	60.674
NCGC00016564-06	Metformin	AMPK Activator	-1.692	-1.302	-1.952	-8.891	-38.873	-339.051	-26.886	76.286
NCGC00016612-14	Sulfadoxine	Dihydropteroate Synthase (DHPS) Inhibitor	3.259	-4.628	3.648	1.038	-58.646	8.418	3139.84	-3330.92
NCGC00016622-11	Hycanthone	null	-2.633	6.898	-8.33	45.526	69.138	5952.85	1.45	143.657
NCGC00016623-07	Moroxydine HCl	antiinfluenza drug	-10.947	-6.32	2.034	41.245	-28.883	94.258	101.592	-269.011
NCGC00016672-07	Chloropyramine hydrochloride	Histamine H1 Receptor Antagonists	29.544	32.254	7.86	-15.373	-87.185	43.951	-89.445	-146.569
NCGC00016759-38	Naproxen sodium	null	-4.059	-0.394	-1.488	11.371	-83.14	-108.21	-12.103	9.447
NCGC00016777-10	Probucol	Serine Protease Hepsin Inhibitor	-22.867	-13.621	-8.51	-1.261	18.88	210.198	-45.683	-25.359
NCGC00016786-25	Mycophenolic acid	Inosine 5'-Monophosphate Dehydrogenase (IMPDH) Inhibitor	-9.28	-10.313	4.296	-14.052	-55.82	-7.314	131.15	29.899
NCGC00016853-13	Nabumetone	Cyclooxygenase-2 Inhibitor	-6.548	-6.582	3.374	169.823	13.374	111.893	48.882	-1384.54
NCGC00016872-19	Ticlopidine hydrochloride	P2Y12 (P2T) Antagonist	-6.136	-4.352	-5.142	-13.1	-52.744	12.029	-3.013	60.726
NCGC00016925-21	Omeprazole	ABCC3 Expression Enhancer	0.483	-13.176	4.953	35.756	0.317	23.294	30.27	-76.105
NCGC00016961-11	ATOVAQUONE	Synergistic with proguanil, mitochondrial sensitizer (cytochrome bc1 complex)	-1.22	0.716	1.262	52.307	33.164	39.169	-50.34	620.651
NCGC00017013-06	Thiamine chloride	null	-3.252	1.757	-10.619	22.844	369.086	-78.656	28.351	29.759
NCGC00017063-13	Amodiaquine	null	-4.052	-2.92	-6.595	-72.542	-99.684	290.245	-68.925	-82.36
NCGC00017115-04	Thiethylperazine Malate	null	-3.532	6.769	-12.375	1.936	-17.995	5.131	197.008	13.725
NCGC00017159-23	Curcumin	NF-kappaB Activation Inhibitor	10.914	7.866	3.959	-72.305	-34.408	-65.181	-56.366	-20.676
NCGC00017222-10	OLEANOIC ACID	null	5.874	-7.658	-4.129	-5.434	150.01	174.979	23.294	1255.71
NCGC00017236-16	Baicalein	Cyp2C9 Inhibitor	-4.623	-7.235	-0.103	-23.688	5541	-5240.26	332.857	-76.479
NCGC00017251-06	alpha-MANGOSTIN	null	18.187	22.179	17.375	16.823	70.545	-589.935	-41.19	1052.73
NCGC00017254-11	Cyanein	Golgi-Specific Brefeldin A-Resistance Guanine Nucleotide Exchange Factor 1 (GBF1) Inhibitor	-35.984	-11.875	-35.61	-22.03	-101.296	20.305	-109.071	130.635
NCGC00017331-07	CIANIDANOL	superoxide anion generation Inhibitor	6.279	6.023	-6.641	11.999	89.709	-79.505	1314.04	46.912
NCGC00017338-03	Antimycin A	Antifungal Agent	13.316	13.241	-2.543	-13.069	-90.528	588.027	-69.08	-99.505
NCGC00017351-07	Psoralen	null	5.474	3.225	32.059	-48.96	52.822	-122.119	155.857	25.348
NCGC00017352-31	Resveratrol	Cyclooxygenase-2 Inhibitor	-5.653	-3.449	0.026	-61.66	-23.411	499.41	-13.826	-170.53
NCGC00017363-18	Cycloheximide	null	-36.847	-12.278	-28.437	40.045	-102.39	77.427	-100.733	-4049.6
NCGC00017376-12	Tetrandrine	Calcium Channel Blocker	5.378	-1.709	-1.403	4.264	1550.44	-3320.83	-62.543	68.596
NCGC00017388-08	(+)-Usniacin	null	-15.677	-20.736	-9.751	48.741	68.905	353.296	1075.46	11020.9
NCGC00018100-16	Fasudil hydrochloride	ROCK Inhibitor	-14.141	-5.914	-4.839	-43.244	-28.45	-11.895	36.702	128.176
NCGC00018113-18	Sodium Phenylbutyrate	null	-5.85	-5.268	-7.154	-19.493	44.617	16.711	-23.561	-33.383
NCGC00018130-08	PHENAZOPYRIDINE HYDROCHLORIDE	null	-5.941	-5.267	-11.498	-82.599	89.282	-4.091	2.439	-13.52
NCGC00018158-11	Doxazosin Mesylate	alpha1-Adrenoceptor Antagonists	-2.843	4.03	-11.07	-37.195	126.599	-245.869	-59.599	17.497
NCGC00018257-16	Methocarbamol	Muscle relaxant	-13.675	-9.285	-1.245	-6.216	1044.15	27.92	4.926	-27.25
NCGC00018261-09	Perhexiline	mitochondrial carnitine palmitoyltransferase-1 inhbitior	-16.04	-4.809	-22.02	-51.649	-73.33	56.793	-103.118	-138.067
NCGC00018268-05	Itraconazole	cytochrome inhibitor	-8.116	-3.772	-6.86	-8.302	25.426	45.981	-8179.68	-710.834
NCGC00021139-11	5,5-Diphenylhydantoin	null	5.063	4.708	-2.132	4.278	-28.983	76.098	-33.464	249.827
NCGC00021305-27	Sirolimus	mTOR Inhibitor	0.34	13.439	5.495	14.678	357.406	-44.601	-101.214	-137.387
NCGC00021394-04	Anisotropine methylbromide	Muscarinic acetylcholine receptor M3 Antagonist	-0.23	3.845	4.216	193.274	37.02	583.543	-25.169	21.383
NCGC00022304-23	ACETYLCYSTEINE	null	2.523	5.662	1.695	-14.542	-21.452	-15.979	4.626	184.123
NCGC00023212-30	Stavudine (d4T)	null	-2.466	2.854	-11.279	2.998	871.109	96.842	-39.957	-155.784
NCGC00023595-03	Loxistatin Acid (E-64C)	null	8.972	-9.826	-7.749	-26.796	47.233	-2396.3	10.637	5.682
NCGC00023945-24	Zidovudine	Reverse Transcriptase Inhibitor	3.331	-1.358	-0.518	11.2	140.535	-0.035	109.431	-64.88
NCGC00024196-12	Megestrol acetate	Progesterone Receptor Antagonist	-15.131	-16.48	3.548	-75.114	-92.719	-106.234	138.992	459.938
NCGC00024246-18	Daunorubicin	DNA Topoisomerase II Inhibitor	-40.966	159.124	-36.504	-31.999	-88.764	-885.469	-70.312	69.57
NCGC00024379-17	Emetine dihydrochloride hydrate	null	-33.057	-6.86	-35.88	-20.658	-107.532	72.505	-99.14	1451.35
NCGC00024379-25	Emetine	antiprotozoal agent	-30.07	-15.241	-26.474	4.35	-98.681	151.932	-112.323	6231.67
NCGC00024415-61	Doxorubicin	DNA Topoisomerase II Inhibitor	-31.437	673.717	-23.943	362.615	-101.632	524.203	-107.841	-19612.1
NCGC00024683-20	null	null	-7.072	-6.805	19.756	27.746	-10.19	-0.782	-21.16	-83.593
NCGC00024936-06	N-Desmethylclozapine	null	-8.5	-0.885	-11.696	-13.996	661.941	20.451	47.076	81.118
NCGC00025029-03	U-0126	Mek 1/2 inhibitor	-2.246	-5.179	-6.092	-9.933	4710.14	-4266.53	167.746	-139.638
NCGC00025146-05	NU-1025	null	-7.467	-9.325	-3.914	-24.835	6651.97	-759.531	465.621	-128.633
NCGC00025208-05	Splitomicin	null	-1.623	-7.047	5.465	-15.759	-6.779	2.348	-12.029	129.168
NCGC00025291-03	Arctigenin	tumor necrosis factor biosynthetic process Inhibitor	-9.752	0.486	-6.111	-7.766	-87.622	46.384	83.202	-29.905
NCGC00025297-10	Gabexate mesilate	NF-kappaB Activation Inhibitor	10.492	10.445	-5.617	-36.14	-39.458	-103.887	-12.868	119.438
NCGC00065890-14	Nevirapine	Reverse Transcriptase Inhibitor	-24.357	-9.584	0.457	-48.816	91.724	115.5	-33.146	-10.74
NCGC00070736-17	Imiquimod	TLR 7 Receptor Antagonist	-4.053	-4.929	-6.528	17.098	-27.257	12.782	237.861	-165.927
NCGC00076924-03	Salicylanilide	null	-2.656	20.316	-3.285	121.804	-37.254	-10.542	109.191	277.809
NCGC00087387-05	Droxinostat	HDAC Inhibitor	-6.097	-1.968	-5.896	-9.563	-61.297	-25.723	-68.309	118.616
NCGC00090548-05	Deferiprone	Iron Chelating Agent	2.225	-7.255	16.466	-55.136	53.327	3084.63	-20.958	2.161
NCGC00090691-14	Didanosine	Human immunodeficiency virus type 1 reverse transcriptase Inhibitor	6.058	15.034	-13.665	-55.267	-98.213	-146.524	529.254	-78.306
NCGC00090705-24	Zalcitabine	Reverse Transcriptase Inhibitor	11.917	19.069	-17.28	-59.773	547.087	-59.48	-101.981	-140.529
NCGC00090726-30	Ribavirin	null	0.36	-5.443	15.689	14.119	-25.012	1574.35	10.224	-43.823
NCGC00090753-20	Azithromycin	50S Ribosomal Protein Inhibitor	-7.58	-6.695	-9.422	-24.196	176.466	-148.795	2944.85	-3689.7
NCGC00090774-05	Nitazoxanide	antiprotozoal agent	2.279	10.096	-2.887	157.025	321.816	4758.72	8.405	186.875
NCGC00090782-17	Nelfinavir Mesylate	null	-15.715	-13.287	-0.983	-3.936	3699.21	-3232.64	101.521	-289.937
NCGC00090791-01	2'	null	10.988	7.989	-7.995	-6.066	-18.089	97.512	-43.518	29.614
NCGC00090851-14	5-Azacitidine	DNA Methyltransferase (DNMT) Inhibitor	-5.553	-2.871	-4.406	102.199	-11.306	-9.047	-10.237	-282.369
NCGC00091011-20	CHLORAMPHENICOL	null	0.556	3.074	-0.808	-10.251	18.743	-0.715	-0.573	7.048
NCGC00091023-07	CETYLPYRIDINIUM CHLORIDE	null	-17.467	-20.16	9.622	6.491	-93.719	8.631	-98.968	15.112
NCGC00091110-02	Glutaraldehyde	null	-1.352	-8.485	1.24	21.506	-3.741	-3067.04	-17.21	144.451
NCGC00091149-26	Valproic acid sodium salt (Sodium valproate)	null	-1.688	-1.934	-7.042	-72.033	164.832	850.102	30.105	-31.36
NCGC00091162-09	Aminothiazole	null	-7.884	2.509	-9.596	30.862	20.56	253.214	195.637	-139.664
NCGC00091208-11	HEXYLRESORCINOL	Tyrosinase Inhibitor	-11.905	-5.735	-5.266	2.791	-44.562	-281.584	-38.518	-11.235
NCGC00091367-08	DANTHRON	DNA topoisomerase II alpha Inhibitor	3.287	15.111	7.408	19.719	-22.856	273.084	134.66	92.334
NCGC00091502-16	COUMARIN	Vitamin k epoxide reductase complex subunit 1 isoform 1 Inhibitor	-2.182	-8.023	-12.815	-4.949	50.803	-30.913	95.816	-3.021
NCGC00091641-16	6-Mercaptopurine	null	-1.56	-1.032	-2.041	125.011	2.876	179.472	23.355	8028.21
NCGC00091823-01	Chrysophanol	VEGFR-1/2 Inhibitor	9.211	9.239	-6.712	-3.001	-30.378	-14.888	16.631	2.495
NCGC00091914-04	Cichoric Acid	null	-7.757	0.254	-6.066	43.552	-85.875	-2782.93	-48.656	199.899
NCGC00092314-15	Triciribine	null	-7.759	-1.837	0.041	-1.427	-44.049	-1086.47	-38.71	-1.939
NCGC00092388-15	Conessine	null	11.574	9.566	-3.339	-3.679	-25.44	22.16	-7.622	-21.734
NCGC00093560-19	Finasteride	Androgen Receptor Antagonist	-1.13	5.56	7.636	11.474	-102.687	-100.906	188.348	-272.063
NCGC00093656-03	Brivudine	Reverse Transcriptase Inhibitor	-39.588	-13.679	-29.922	-22.651	-68.691	-142.688	-252.086	-3135.74
NCGC00093674-07	CYCLOSERINE (L)	null	-5.484	-2.874	-9.106	-24.351	-28.891	173.47	-29.87	1748.9
NCGC00093704-43	Cyclosporin A	null	3.14	-0.989	16.675	-5.646	-18.973	-107.69	14.329	372.621
NCGC00093846-07	3-Deazaadenosine	null	-0.808	3.03	15.069	-71.27	-38.56	-122.937	-67.787	-779.951
NCGC00094047-16	Ivermectin	null	4.526	-1.92	-3.509	-15.843	-47.98	82.376	3549.47	-5405.1
NCGC00094565-03	Hinokitiol	null	-2.08	2.259	-9.562	1.291	-56.963	-1.276	240.255	-240.854
NCGC00094614-07	CHLOROXYLENOL	null	-6.765	-11.335	12.528	-10.626	-0.151	-162.232	47.063	7.088
NCGC00094792-17	Tioguanine	Purine Antagonist	-2.645	-3.759	13.019	75.509	-99.466	293.268	-45.723	-1106.3
NCGC00094857-06	AMINACRINE	null	-37.684	-0.868	-31.421	8.976	-100.811	-46.647	76.996	-368.595
NCGC00094916-09	.	Prostaglandin G/H synthase 2 Inhibitor	-5.054	-13.562	-3.605	-0.839	-51.268	-2.662	-1.814	-54.803
NCGC00094931-06	Lapachol	null	7.137	-6.673	-0.038	-9.77	3834.79	-3495.36	112.251	9.179
NCGC00094932-06	LANATOSIDE C	null	-43.035	-15.232	-36.797	-16.801	-101.415	-51.775	-101.948	256.81
NCGC00094960-07	ANTHRAQUINONE	Beta amyloid A4 protein Binding Agent	2.393	12.616	-12.395	-13.855	-45.734	-10.854	288.253	-369.195
NCGC00095003-07	Tioxolone	Carbonic Anhydrase Type I Inhibitor	2.134	10.025	23.765	-42.305	-96.658	774.071	-16.341	-554.686
NCGC00095049-04	Exalamide	null	-3.214	-11.347	4.85	39.88	-24.022	-157.028	55.949	8.064
NCGC00095055-08	Salinomycin	Anticoccidial/Antibacterial	1.556	5.661	12.485	-36.267	-63.226	331.835	-47.472	-831.991
NCGC00095095-04	SENNOSIDE A	Helv Chim Acta 33: 313 (1950)	1.491	8.053	-2.422	116.664	-41.086	912.132	5.744	120.808
NCGC00095122-14	Irbesartan	null	15.834	28.407	2.674	86.496	1017.57	-92.151	-98.081	-154.495
NCGC00095125-15	Losartan potassium	Angiotensin II receptor Antagonist	-1.466	7.402	3.734	18.241	-8.48	170.446	24.924	-2046.92
NCGC00095133-09	Famciclovir	antiviral	1.932	-2.473	-8.098	-33.187	-72.615	667.931	-0.21	-86.755
NCGC00095143-05	Rosuvastatin Calcium	null	-8.984	-6.701	0.623	-49.161	19.008	-1057.75	47.118	-183.203
NCGC00095150-16	Telmisartan	Angiotensin AT1 Antagonist	9.606	-4.069	-3.725	-1.35	108.747	53.744	-75.598	-106.614
NCGC00095169-07	Miltefosine	null	-9.925	-7.342	-19.431	17.642	172.91	-174.001	45.212	65.021
NCGC00095192-08	Tegaserod maleate	5-HT4 Partial Agonist	-5.746	1.247	-2.051	-27.394	-46.106	270.827	-49.922	3877.85
NCGC00095196-07	TILORONE	null	-9.397	-2.002	-10.913	-11.602	-1625.31	-1064.26	-77.918	-78.871
NCGC00095522-06	DIMETHYLCAFFEIC ACID	null	-9.802	-10.37	1.017	-1.421	7.849	98.133	-13.513	-3.732
NCGC00095649-07	Trigonelline hydrochloride	null	7.849	2.778	-4.235	28.281	-31.549	-119.62	-7.919	84.297
NCGC00095694-06	Ostol	GABAA Receptor Modulator	-13.73	-18.45	-5.043	-47.754	-32.471	520.056	-72.274	-14.951
NCGC00095703-06	NOBILETIN	null	-9.141	-12.855	-9.785	-0.584	17.111	181.243	-10.474	5426.49
NCGC00095707-04	SOLANESOL	tobacco isoprenoid alcohol	-19.163	-12.064	-6.352	-63.71	7.656	156.097	7.42	-32.293
NCGC00095709-02	Tanshinone IIA	TNF-alpha Production Inhibitor	-13.714	-9.316	0.159	-27.335	37.352	-56.735	54.556	-287.113
NCGC00095802-05	Flavanone	null	-7.602	-8.195	-10.568	-54.517	516.456	-80.53	-88.414	-156.285
NCGC00095987-05	null	null	-8.924	-7.316	-12.034	-8.481	-82.971	120.027	-99.557	-4897.3
NCGC00096023-03	3,4 -DIHYDROXYFLAVONE	null	-1.362	-5.851	10.067	-5.19	6042.81	-276.773	380.131	-41.889
NCGC00115775-02	null	null	-3.072	-6.016	6.241	327.097	-67.81	132.788	-46.13	795.353
NCGC00118870-01	null	null	5.143	4.765	21.463	46.002	-36.526	1038.22	-12.297	57.912
NCGC00138305-01	null	null	4.82	2.665	12.143	-46.91	-52.321	-140.621	557.767	-49.499
NCGC00159337-04	Efavirenz	Reverse Transcriptase Inhibitor	-12.566	-10.633	3.504	-22.48	40.201	-22.486	52.602	-123.283
NCGC00159341-20	LAMIVUDINE	null	1.098	-3.992	33.227	-0.614	25.961	13.469	-36.777	-403.86
NCGC00159352-06	Etidronate	ATP Inhibitor	-5.323	-4.208	-3.708	34.711	-55.117	-2.883	-22.823	325.465
NCGC00159447-01	Sodium Salicylate	null	-9.094	-1.827	-11.698	-83.394	767.025	-10.305	51.038	41.582
NCGC00159456-06	Imatinib	Bcr-Abl Inhibitor	-11.013	1.416	-14.449	-10.822	13.057	-3.889	25.476	88.383
NCGC00159459-03	Mycophenolate mofetil	Inosine 5'-Monophosphate Dehydrogenase (IMPDH) Inhibitor	-6.347	-5.081	-11.56	-48.642	-43.725	-526.143	-39.232	-111.209
NCGC00159460-01	INDINAVIR SULFATE	HIV Protease Inhibitors	8.724	-2.958	1.106	-68.051	4.136	-96.365	-31.634	58.615
NCGC00159462-20	Ritonavir	null	10.014	12.753	8.737	133.936	26.768	178.722	-0.097	-1587.21
NCGC00159483-04	Hydroxychloroquine sulfate	Autophagy Inhibitor	-4.007	-0.762	3.291	38.318	-35.773	-4.618	72.716	711.458
NCGC00159491-11	Rimantadine	M2 Channel Inhibitor	-11.671	-10.13	-13.751	-8.414	182.487	42.063	-47.549	338.029
NCGC00159521-16	Zoledronic acid monohydrate	Farnesyl Pyrophosphate Synthase Inhibitor	-9.273	-1.005	5.505	17.358	21.611	-54.645	96.754	52.819
NCGC00159554-09	Salubrinal	null	-1.148	-7.488	-6.625	-29.596	-41.284	-62.666	-78.888	506.892
NCGC00159564-05	Scriptaid	null	-23.223	-6.332	-24.454	-18.195	-9.981	-2.168	-69.426	87.803
NCGC00160146-02	Cephalotaxlen	null	-9.938	-14.035	-8.574	0.203	-18.633	4227.21	65.702	243.303
NCGC00160338-03	Oxymatrine	null	14.712	18.998	3.063	-19.34	-97.205	-127.747	567.785	-17.342
NCGC00160391-12	Auranofin	null	-30.329	-19.932	-24.8	-4.365	-101.894	8696.27	-97.543	80.575
NCGC00160398-05	Nafamostat mesilate	Tryptase Inhibitor	-7.857	-17.214	-10.883	-60.729	18.686	-10.654	14.581	347.725
NCGC00160539-02	Adefovir	DNA polymerase/reverse transcriptase Inhibitor	-2.657	-10.868	2.916	3.676	98.335	-243.681	-1.597	-141.395
NCGC00160580-02	2-Hydroxy-N-(4-hydroxyphenyl)-benzamide	Ribonucleoside-diphosphate reductase M2 chain Inhibitor	15.418	4.085	-0.389	-0.741	-50.924	-90.847	-18.182	-55.917
NCGC00160628-18	RUTOSIDE (rutin)	null	-4.396	-6.085	-11.7	-9.7	-72.364	6.315	64.176	-179.243
NCGC00160670-08	Mecarbinate	antiinfluenza drug	-6.087	6.366	11.896	-16.267	29.59	78.704	268.048	-41.554
NCGC00161602-07	Doxycycline	Matrix Metalloproteinase (MMP) Inhibitor	-3.734	-14.719	1.388	136.971	-1.18	598.571	-37.03	-12.323
NCGC00161621-13	Cepharanthine	null	-2.19	-1.246	4.338	0.2	-4.784	109.477	76.564	-2247.74
NCGC00161626-04	Euphobiasteroid	null	8.566	19.437	15.528	-2.899	-65.96	69.485	109.64	-100.592
NCGC00161634-09	Artemisinin	antimalarial agents	1.143	3.06	-1.152	-11.211	-92.208	406.226	-107.984	7.954
NCGC00161662-08	Calpain Inhibitor I, ALLN	null	-12.014	-16.83	2.172	78.854	-36.108	480.844	-17.713	-21.477
NCGC00161670-08	Pepstatin	Aspartyl Protease Inhibitor	-6.647	-11.246	0.027	-32.813	-19.369	-6.314	-30.683	-5.188
NCGC00161679-13	MG-132	null	-23.69	-12.968	-21.493	-28.736	-83.348	-67.266	-88.871	23.085
NCGC00162068-04	Opipramol dihydrochloride	Serotonin 2 (5-HT2) receptor Antagonist	6.749	-2.92	-0.677	-17.631	-68.104	157.125	3226.57	-3536.89
NCGC00162073-12	H-89	AKT Inhibitor	-5.577	4.764	-2.006	-6.863	-32.102	-51.441	37.53	6.548
NCGC00162225-04	L-tetramisol	Nicotinic Receptor Agonist	4.099	4.843	-6.405	-66.139	718.16	-191.791	-82.232	-157.418
NCGC00162409-10	Bafilomycin A1 from Streptomyces griseus	null	-34.678	-12.136	-26.91	-38.671	-40.994	25.837	-155.691	-3369.08
NCGC00163363-01	N'-NITROSONORNICOTINE	null	-4.962	-1.819	-3.706	4.676	-12.077	-34.528	37.229	-29.006
NCGC00163409-07	Betulinic acid	Caspase 3/8 Activator	20.151	1.868	21.834	14.115	129.656	-6.651	-39.54	-74.007
NCGC00163413-03	Lycorine HCl	null	-31.436	-7.637	-35.053	28.454	-98.712	1368.56	-104.31	-23.263
NCGC00163431-06	CA-074 Me	Cathepsin B Inhibitor	-4.827	-7.849	5.339	9.886	269.096	-254.611	56.448	55.945
NCGC00163432-05	Calpeptin	Proteasome Inhibitor	-2.124	-5.884	-6.05	-72.67	60.38	2445.19	-48.143	-98.072
NCGC00163450-06	Ilomastat (GM6001, Galardin)	MMP Inhibitor	-24.741	-12.874	-11.248	-71.541	4.704	-2.629	67.954	62.903
NCGC00163460-03	Leupeptin, Microbial	null	-8.624	-7.066	-1.187	-7.735	72.895	42.157	23.234	-3099.71
NCGC00163469-10	Sodium Monensin	null	-10.498	-11.888	-7.362	-30.116	-64.968	175.382	-85.926	1088.5
NCGC00163470-28	FK-506	mTOR Inhibitor	-1.531	4.726	-10.574	-28.329	-25.929	-400.15	97.958	-1027.81
NCGC00163489-05	Shikonin	Drugs Acting on Chemokine Receptors	-4.793	4.331	-5.099	-16.161	-44.53	-25.123	-43.709	115.586
NCGC00163510-01	Aloe-emodin	Caspase 3 Activator	-11.744	-10.987	-3.374	-14.999	9.563	9.591	62.438	-538.419
NCGC00163523-01	CATALPOL	null	-3.049	-3.384	8.8	-40.131	-54.412	28.197	194.573	-13.472
NCGC00163532-06	Daidzin	Alcohol Dehydrogenase Inhibitor	-6.602	-7.88	-11.23	76.044	-16.434	737.649	0.968	3.34
NCGC00163544-09	E-64	null	-3.027	13.105	13.137	-5.162	147.233	18.11	-37.741	-73.403
NCGC00163567-08	Honokiol	NF-kappaB Activation Modulator	1.207	-4.953	11.041	4.559	898.796	-107.922	-20.268	56.493
NCGC00163572-01	ISORHAMNETINE	null	-0.795	12.12	17.164	4.936	82.171	124.35	72.069	-159.088
NCGC00163589-02	LUTEOLIN-7-GLUCOSIDE	null	-8.011	-3.886	-5.561	-10.847	-100.249	-150.103	-58.755	97.177
NCGC00163638-01	TUBERCIDIN	null	-42.009	-14.668	-32.959	-68.412	-104.23	379.073	-100.222	-31.151
NCGC00163654-01	HARRINGTONINE	null	-43.872	-20.276	-35.512	-53.472	-80.021	-72.585	-99.31	107.346
NCGC00163662-01	null	null	6.26	14.37	21.6	16.497	-14.418	-119.061	71.913	-387.602
NCGC00163699-10	Fumagillin	null	-2.357	-2.14	-6.291	-14.977	19.125	-725.261	-24.917	57.359
NCGC00164100-01	Trisiloxane, octamethyl-	null	-1.044	-7.463	-6.271	-21.502	3136.63	-3442.95	760.289	-64.786
NCGC00164126-01	Octyl gallate	null	-0.023	1.357	4.218	-23.324	-92.699	-363.168	-72.522	516.754
NCGC00164140-08	DOCUSATE SODIUM	null	-5.457	-4.272	-15.506	-58.823	-3.512	67.198	4.725	26.363
NCGC00164319-07	EPIGALLOCATECHIN-3-MONOGALLATE	null	-9.02	2.313	-14.551	-4.814	-79.739	-108.366	134.779	104.39
NCGC00164462-05	null	null	-5.146	-3.647	-6.77	-20.401	460.711	-32.198	-20.907	-37.871
NCGC00164524-02	D-Glucuronolactone	null	0.574	2.09	7.321	42.155	-21.62	85.46	6.985	2360.9
NCGC00164555-10	Entacapone	NCI-H1299 Inhibitor	-9.798	-5.732	0.605	-68.327	33.969	-15.162	2.536	138.532
NCGC00164557-06	Eprosartan (mesylate)	urate transport Inhibitor	11.926	3.247	-1.324	19.123	88.262	39.2	-35.102	1009.02
NCGC00164560-17	Abacavir hemisulfate	null	-8.923	-14.452	-10.202	-32.765	17.524	596.135	-50.998	-15.487
NCGC00164561-11	Zanamivir	null	-6.759	-7.02	-7.335	-9.652	-15.557	-175.952	3054.97	-3781.57
NCGC00164563-06	Entecavir (monohydrate)	DNA Polymerase Inhibitors	-21.335	12.001	-15.971	21.183	72.259	-86.991	-101.769	-150.766
NCGC00164564-09	Emtricitabine	Reverse Transcriptase Inhibitor	-4.389	-3.757	-5.548	-14.579	36.176	16.425	4924.58	-4278.13
NCGC00164566-08	Pitavastatin calcium	null	-12.362	-7.984	7.284	-2.012	-46.044	-5512.97	-70.33	114.939
NCGC00164574-25	Erlotinib	EGFR Inhibitor	-16.057	-16.37	4.795	68.798	-20.437	12.729	75.384	604.983
NCGC00164600-15	Artesunate	null	-1.17	15.536	-3.526	91.055	262.56	-76.735	-93.089	-130.906
NCGC00164615-05	Prulifloxacin	Antibacterial	-20.194	-13.928	-5.49	-15.489	-6.816	-164.555	-9.185	54.971
NCGC00164624-11	Adefovir dipivoxil	DNA Polymerase Inhibitor	-30.142	-9.579	-27.837	4.52	-95.796	23.038	-99.407	33.987
NCGC00165722-19	Plerixafor hydrochloride	Chemokine CXCR4 (SDF-1 Receptor) Antagonist	0.572	-11.237	17.917	18.037	5.959	19.9	45.134	-134.951
NCGC00165783-04	Vadimezan	Interferon Inducer	-11.014	-1.304	12.645	1.678	-2.812	1.664	-17.453	-167.179
NCGC00165833-11	Entinostat	HDAC Inhibitor	7.537	29.509	-1.671	-5.201	27.756	-374.443	-68.666	0.358
NCGC00165841-02	NH125	null	6.641	-7.418	-1.054	-3.223	-96.353	-97.968	-97.947	35.395
NCGC00165856-15	Orlistat	null	-5.734	-9.353	-3.292	-15.425	2919.76	-3342.75	8.988	84.653
NCGC00165862-04	Pamidronate Disodium	Farnesyl diphosphate synthase Inhibitor	-0.482	-2.393	3.013	44.696	-51.09	14.937	-49.498	-1061.22
NCGC00165875-04	PB-28	sigma1/2 Receptor Agonist	-2.157	1.747	-13.044	-16.294	-13.827	105.19	952.296	20.141
NCGC00165961-04	FTI-277 hydrochloride	null	2.652	2.226	7.161	89.406	-103.284	-150.697	320.063	18.797
NCGC00165962-02	L-685458	null	-1.932	0.77	4.606	-10.668	-23.631	-33.643	-5.858	-135.326
NCGC00165993-02	Picolinic acid	null	-8.745	-2.829	-7.54	-63.742	0.309	96.576	-28.271	-10.518
NCGC00166076-09	Arbutin	Free Radical Scavenger	13.997	14.372	12.166	7.648	503.87	-68.306	-99.484	-136.778
NCGC00166142-07	Diperodon HCl	sodium ion transmembrane transport Inhibitor	-3.753	8.903	8.979	-73.862	-49.808	-25.069	13.519	232.215
NCGC00166236-04	Oxonic acid potassium salt	null	5.96	0.85	12.833	41.261	-1.226	-1669.61	-6.687	64.091
NCGC00166276-06	N-ACETYLNEURAMIC ACID	null	-6.533	-10.111	-6.674	-25.987	92.056	258.359	-31.961	1764.09
NCGC00166296-02	L-(+)-Lysine monohydrochloride	Serotonin 4 (5-HT4) receptor Antagonist	-6.312	-7.323	1.152	23.051	0.162	17.962	64.459	93.654
NCGC00166300-02	Pyridoxal phosphate hydrate	P2X purinoceptor 2 Antagonist	-6.945	-3.862	-5.727	59.11	-91.998	260.773	-10.682	-127.041
NCGC00166323-16	Trifluorothymidine	null	-26.438	-6.508	-21.172	-20.792	-62.443	-1741.77	-64.579	111.928
NCGC00166328-02	Ammonium diethyldithiocarbamate	null	-5.219	-3.76	-7.31	-12.272	3440.61	-3789.74	582.314	-136.004
NCGC00166414-05	Pemetrexed	Thymidylate synthase Inhibitor	-4.208	-7.287	-8.239	-33.924	-75.642	468.378	10.695	1.96
NCGC00167328-03	Aloxistatin	Calpain Inhibitor	5.077	-13.076	11.809	7.315	-33.01	-61.35	61.935	12.169
NCGC00167356-14	Raltegravir Potassium	Human immunodeficiency virus type 1 integrase Inhibitor	-0.168	-3.958	3.23	-26.172	-49.416	-293.201	73.302	-68.68
NCGC00167474-06	Candesartan	Type-1 angiotensin II receptor Antagonist	-2.093	-3.68	29.448	-50.079	-70.311	-671.608	-42.711	-39.304
NCGC00167491-06	Lenalidomide	TNF-alpha Production Inhibitor	-3.386	-3.454	10.297	-7.359	-418.634	60.193	4.699	34.81
NCGC00167526-06	Camostat	Serine Protease Inhibitor	5.782	-1.198	6.55	-8.667	190.125	44.836	-37.403	-76.553
NCGC00167535-16	Tenofovir	Reverse Transcriptase Inhibitor	-3.328	-0.129	-1.071	-9.376	68.961	-6.663	178.516	-28.132
NCGC00167778-02	ZK 756326	null	1.209	0.19	9.668	1.858	156.909	-441.191	-40.083	474.133
NCGC00167803-13	GSI-IX	g-Secretase Inhibitor	-7.198	3.632	16.106	1.138	-28.121	605.656	50.057	-341.998
NCGC00167959-12	(+)-Chelidonine	microtubule polymerization Inhibitor	-14.695	-19.576	-5.172	-34.578	-38.028	436.097	-81.2	-4.152
NCGC00168108-06	AG-14361	PARP Inhibitor	2.804	-8.292	5.752	-2.001	-13.831	-87.819	-63.328	-65.643
NCGC00168771-04	Fosamprenavir Calcium Salt	null	-8.157	-23.706	-8.233	-26.234	114.299	300.041	126.131	1751.78
NCGC00168784-12	Gemcitabine	Ribonucleotide reductase Inhibitor	-36.554	-8.606	-32.941	-51.206	-67.44	35.275	-88.244	-53.245
NCGC00168902-03	Hyperoside	null	0.49	9.332	-0.457	9.08	210.393	33.217	-24.577	50.056
NCGC00169121-02	Neochlorogenic acid	null	-1.242	-16.642	-5.184	0.592	17.014	55.791	-19.327	-3577.36
NCGC00169713-02	Oxyresveratrol	null	-2.624	4.862	-12.64	30.458	-70.375	-7.615	136.816	-162.566
NCGC00169833-02	Aucubin	TNF-alpha Inhibitor	1.969	6.35	-14.963	-64.79	-99.779	-151.301	309.458	-12.644
NCGC00178027-11	Valsartan	Neprilysin Inhibitor	-2.546	-10.392	-7.945	-15.859	440.099	-81.082	2680.08	-2719.57
NCGC00178086-06	AMINOLEVULINIC ACID HYDROCHLORIDE	DNA Inhibitor	-21.067	-14.284	-2.76	-13.839	5854.1	-2467.93	337.406	-179.676
NCGC00178090-03	Pristimerin	null	4.883	-3.297	18.332	-1.867	-102.719	-53.176	97.357	18.764
NCGC00178124-03	LOGANIN	null	6.841	6.563	-6.354	-55.813	111.659	-53.593	45.484	42.429
NCGC00178317-04	Foscarnet Sodium	Human immunodeficiency virus type 1 reverse transcriptase Inhibitor	-1.836	-3.702	8.872	-7.082	-9491.37	-95.947	-12.068	-85.884
NCGC00178332-02	Genkwanin	null	-4.395	-0.67	-4.767	-48.064	1222.96	-18.474	59.741	39.973
NCGC00178483-14	Limonin	null	3.102	-2.628	13.768	352.422	2.654	77.233	-33.055	-38.482
NCGC00178638-13	Valaciclovir	DNA Polymerase Inhibitor	-29.873	-2.263	-30.724	54.687	-100.112	-7.914	-88.986	-246.674
NCGC00178714-18	Topiramate	null	-5.051	-1.764	-5.258	-1.631	103.559	158.072	-16.719	-1.815
NCGC00178734-13	Sitagliptin	null	13.046	17.227	2.984	-24.235	7.154	-52.105	-15.781	29.209
NCGC00178864-04	Ethambutol HCl	null	-1.675	1.683	-10.744	8.524	-17.676	-3361.62	6.236	152.612
NCGC00178913-14	Celastrol	null	-32.8	-14.891	-22.208	-29.32	-100.968	-22.47	-102.182	173.116
NCGC00179135-02	EPICATECHIN MONOGALLATE	null	-8.149	-12.855	18.863	-24.906	-23.904	62.48	-48.825	-140.284
NCGC00179244-11	Dorzolamide hydrochloride	Carbonic Anhydrase Type II Inhibitor	8.671	-4.2	-7.527	-2.565	21.456	-21.709	187.415	81.906
NCGC00179342-03	Oxprenolol hydrochloride	Adrenergic receptor beta Antagonist	1.505	11.987	-4.398	-10.797	-15.805	0.496	84.268	12.858
NCGC00179542-09	Brinzolamide	Carbonic anhydrase II Inhibitor	8.175	-1.693	-3.236	2.153	-8.008	193	-52.907	-1533.28
NCGC00179623-07	Lisinopril	Angiotensin-converting enzyme Inhibitor	-4.605	-9.297	17.201	-50.828	113.776	-604.815	-5.289	-309.767
NCGC00179673-05	Idoxuridine	Anti-Herpes Simplex Virus Drug	-0.637	12.248	-24.929	1.601	-95.934	-151.426	-82.434	53.032
NCGC00180407-02	null	null	-5.17	-6.587	-6.071	-16.348	-30.234	-11981.5	5.347	175.503
NCGC00180420-04	Picroside 2	null	-4.615	11.301	11.275	-75.935	-21.589	434.252	-24.521	2.452
NCGC00180626-04	Cephaeline	null	-32.478	-8.016	-36.632	-27.765	-102.157	-2.819	-98.191	72.166
NCGC00180669-03	Gentiopicroside	null	-9.305	-8.341	-9.817	-7.492	-18.081	0.647	39.946	-463.405
NCGC00180681-03	Isochlorogenic acid C	null	-6.05	10.693	-7.447	48.908	-58.305	162.444	-49.267	3509.46
NCGC00180839-02	Penta-O-galloyl-Î²-D-glucose hydrate	null	-1.322	-5.904	-12.572	-69.326	-37.214	-22.661	-69.509	-1023.91
NCGC00180911-03	Pyrvinium pamoate	null	12.27	226.427	-2.943	23.083	346.552	-11.11	-39.467	25.188
NCGC00181337-01	2,4-Dichlorobenzyl alcohol	null	2.003	16.639	-5.937	-20.293	199.392	4.297	89.33	13.564
NCGC00181785-11	Aprepitant	null	-4.598	-7.059	0.386	-2.852	-16.974	9.744	122.216	32.627
NCGC00182080-04	Valpromide	null	-8.437	-9.205	2.083	-57.25	-118.357	-29.986	-27.1	22.261
NCGC00182390-05	null	null	2.577	16.758	-20.466	-50.237	-99.01	-144.225	119.165	24.03
NCGC00182549-04	Vicriviroc (SCH-417690)	Chemokine CCR5 Antagonist	-2.987	-3.943	-15.465	-63.415	-27.23	-145.053	-44.097	885.954
NCGC00182552-14	Atazanavir	Human immunodeficiency virus type 1 protease Inhibitor	-3.67	-5.039	-2.922	24.701	18.027	-15.517	77.991	-14.098
NCGC00183095-07	Tigecycline	glycylcycline antibiotics	-4.585	-2.465	-9.487	-20.126	169.916	-139.171	-21.175	1256
NCGC00183109-05	Maraviroc	null	-1.812	14.529	-0.031	28.132	230.931	-21.416	-37.038	-23.147
NCGC00183682-13	VX-765	Caspase-1 Inhibitor	-18.912	-9.344	5.215	68.612	33.274	58.27	-11.686	-17.33
NCGC00183808-18	ML324	JMJ Inhibitor	-6.344	7.593	-15.425	-64.18	10.279	118.483	-47.336	2.524
NCGC00183867-02	Aloin	null	-0.476	32.394	-1.139	95.43	-28.359	2460.5	1.708	196.357
NCGC00183912-01	FR-180204	ERK1/2 Inhibitor	-16.106	-8.907	5.475	27.505	-96.131	-101.044	-11.367	-95.987
NCGC00184994-11	Cidofovir	DNA Polymerase Inhibitor	-23.271	-9.398	11.939	-47.057	29.125	-58.379	39.402	61.944
NCGC00186460-07	Bardoxolone methyl	NF-kappaB signaling Inhibitor	-31.625	-17.879	-28.225	-68.993	-97.85	6.612	-115.211	518.259
NCGC00188640-01	GRL0617	null	0.023	-3.761	19.032	4.469	-24.342	8.966	-75.517	187.069
NCGC00188641-04	PLpro inhibitor	null	-0.297	-2.464	-1.674	1.29	323.257	13.433	-23.361	-10.695
NCGC00189073-04	Selumetinib (AZD6244)	null	-8.162	4.378	-1.23	18.891	-98.447	281.084	-25.566	-11.63
NCGC00189220-03	UNC-0638	EHMT2 Inhibitor	0.065	1.899	-3.952	-20.973	35.123	-9.759	-37.297	13.796
NCGC00229511-27	Tofacitinib	null	-10.6	-14.585	17.92	-28.445	5907.02	-4447.05	191.837	-140.104
NCGC00241099-04	Saracatinib	cSRC Inhibitor	-29.589	-3.668	-8.304	-43.355	-6.39	-26.246	-36.081	156.964
NCGC00241102-05	Midostaurin	PKC/flt3 Inhibitor	21.501	-5.601	16.204	-3.254	78.228	18.276	41.269	71.786
NCGC00242506-13	Bortezomib	Proteasome Inhibitor	-35.836	-17.666	-36.133	-79.964	-113.022	167.923	-103.364	202.054
NCGC00242597-10	Saxagliptin	DPP-IV Inhibitor	-6.936	-2.379	-2.337	1.654	-98.061	285.686	118.186	-37.174
NCGC00244248-01	null	null	5.823	-1.396	51.004	136.752	-8.988	176.409	17.616	1706.84
NCGC00244253-21	INCB018424	null	2.165	-1.363	-9.357	-77.982	57.926	-111.951	14.952	47.425
NCGC00246387-06	Arbidol	antiinfluenza drug	-6.018	-5.363	-7.105	42.787	-30.565	176.072	180.953	6199.36
NCGC00246968-07	Olmesartan	Angiotensin AT1 Antagonist	-2.389	-3.907	47.843	-7.655	-42.052	287.424	18.057	-70.982
NCGC00246971-04	Polydatin	V/ICAM1 Expression Inhibitor	4.769	11.568	7.75	164.114	12.72	-386.75	-7.312	199.76
NCGC00247029-06	2-Deoxyglucose	sugar	-7.723	-0.1	1.284	-9.779	565.479	-59.438	4889.63	-7861.46
NCGC00247490-02	3-Hydroxy-4-methoxycinnamic acid	null	-6.278	-4.919	4.43	4.545	2.613	3.009	0.234	-191.276
NCGC00247542-02	Amentoflavone	null	-3.748	-1.104	7.27	115.959	-58.885	-1004.57	-11.77	-167.146
NCGC00247556-02	Fangchinoline	null	-18.624	-9.539	-2.894	5.077	-37.368	-70.827	-9.812	68.433
NCGC00247606-02	Methyl gallate	null	-19.937	-12.635	-14.159	-26.813	-136.921	-36.924	493.473	-667.602
NCGC00247668-03	LDN-57444	Reversible, competitive Inhibitor of UCH-L1 deubiquitinase	0.469	0.708	-4.505	121.269	46.179	-20.488	-99.44	288.034
NCGC00249377-04	IU1	Ubiquitin carboxyl-terminal hydrolase 14 Inhibitor	-20.374	-9.999	-14.806	20.483	78.68	-51.462	113.732	20.995
NCGC00249613-08	Carfilzomib	Proteasome Inhibitor	-40.65	-20.22	-32.369	-66.969	-73.433	-38.269	-100.367	52.055
NCGC00250390-07	ISOX	HDAC Inhibitor	-7.731	7.736	-24.983	-60.174	-86.581	-93.663	-78.07	-438.003
NCGC00250404-15	ABT-888	null	2.158	1.336	-6.931	20.327	-37.311	14.805	-1.15	-94.775
NCGC00250410-11	GSK-650394	SGK1 Inhibitor	1.983	15.441	-5.867	5.457	-63.465	-281.676	-42.301	567.447
NCGC00250412-15	JQ1	Brd4 Inhibitor	-13.275	-3.648	-22.563	-67.089	95.375	-10.907	87.832	2504.08
NCGC00253627-01	Pleconaril	Human rhinovirus A protease Inhibitor	-7.523	-5.708	2.423	-3.517	-55.341	105.301	-23.685	10.795
NCGC00261043-01	Desipramine hydrochloride	Serotonin transporter Inhibitor	-7.676	0.291	0.402	20.365	-32.751	9.7	187.876	15.434
NCGC00262306-24	ML323	USP1/UAF1 Inhibitor	3.79	-6.737	-8.749	-74.664	-2.337	-59.348	-40.227	455.693
NCGC00262641-04	S31-201	STAT-3 Inhibitor	14.612	14.531	-7.326	0.982	4.752	-57.166	82.485	-34.696
NCGC00262945-10	Rivaroxaban	null	-3.99	-3.439	13.308	-49.482	19.283	-16.424	-30.848	-870.573
NCGC00262963-03	Fiacitabine	null	-30.059	10.442	-29.05	-74.011	-98.63	0.018	-98.126	-10.329
NCGC00263096-16	Iniparib	PARP Inhibitor	-4.263	-1.476	-5.233	-21.146	-17.01	-0.312	17.046	-20.849
NCGC00263102-06	Degrasyn	Jak2 Inhibitor	-2.326	3.363	-10.548	39.198	-5.555	38.537	-63.98	-52.905
NCGC00263117-14	Panobinostat	HDAC Inhibitor	-32.998	-18.094	9.771	-26.865	-70.494	9.479	-37.457	-56.439
NCGC00263120-06	Enzalutamide	Androgen Receptor Antagonist	4.301	-1.873	-2.688	33.794	190.531	-27.431	-63.557	7.977
NCGC00263136-04	Pracinostat	HDAC Inhibitor	-33.145	-3.245	-18.379	16.971	-67.477	22.325	-38.47	-134.795
NCGC00263152-05	Ponatinib	FGFR Inhibitor	1.859	-1.416	10.095	-3.413	-51.872	7.478	115.389	7.504
NCGC00263153-10	AR-42(HDAC-42)	null	-36.247	1.005	-21.416	-86.823	-58.917	-6.233	-63.93	-17.078
NCGC00263155-04	Belinostat	HDAC Inhibitor	-17.781	12.898	-26.73	-76.576	-39.683	-69.67	-83.085	179.704
NCGC00263173-05	Rucaparib	PARP Inhibitor	4.182	-0.102	3.892	-14.87	-2.935	184.078	-63.2	64.209
NCGC00263180-08	Trametinib	Mek 1/2 Inhibitor	-8.538	-3.141	-12.342	-60.399	-93.542	281.723	-62.551	-271.733
NCGC00263182-04	Mocetinostat	HDAC Inhibitor	-12.542	-3.942	-1.225	-5.458	372.801	-5092.5	4.849	-203.578
NCGC00263184-03	MK-0752	null	-10.636	-19.013	11.615	87.507	-65.495	-9.182	-38.385	578.824
NCGC00263192-04	Silmitasertib	Casein Kinase 2 Inhibitor	-15.839	14.388	-21.224	-25.243	-65.026	277.959	-82.329	-809.31
NCGC00263237-09	JZL-184	Monoacylglycerol lipase (MAGL) Inhibitor	0.819	8.62	-0.675	-28.328	160.723	-1.007	-28.905	77.292
NCGC00263531-05	Linezolid	50S Ribosomal Protein Inhibitor	-8.491	-6.425	-5.606	-53.681	-4.66	-24.037	95.698	-99.81
NCGC00263533-12	Penciclovir	null	-34.819	0.538	-29.327	-1.099	-52.08	38.698	-71.521	-3.77
NCGC00263555-02	Spautin-1	Ubiquitin Specific Peptidase (USP10/13) Inhibitor	-8.048	-14.958	-9.841	-55.892	-27.19	-85.303	-80.724	-530.606
NCGC00263556-10	P 22077	null	3.038	-2.57	-1.193	1.013	-38.719	-38.94	-19.945	-141.845
NCGC00263570-02	Sivelestat sodium salt	null	-9.524	-19.043	-3.133	25.656	-37.034	17.114	16.34	362.841
NCGC00263598-10	Chidamide	Histone deacetylase 8 Inhibitor	-10.297	-1.151	-5.01	80.204	-71.031	-13.246	-2.978	11.656
NCGC00263606-06	Tubastatin A	HDAC Inhibitor	4.908	-5.883	0.949	1.304	-41.212	78.039	-25.26	-39.515
NCGC00263617-13	M-344	HDAC Inhibitor	-33.642	-3.793	-11.851	8.106	-63.083	20.346	-25.674	-14.774
NCGC00263621-06	I-BET762	Brd4 Inhibitor	6.67	10.633	-0.344	-48.687	828.391	-34.438	-101.145	-131.913
NCGC00263625-09	AnacardicAcid	null	-0.403	-3.504	-10.614	-79.585	-12.261	-104.699	-24.64	-106.759
NCGC00264069-01	OLEANDRIN	Sodium/potassium-transporting ATPase Blocker	-44.316	-19.52	-36.432	-53.027	-81.368	-15.25	-101.848	99.441
NCGC00274056-12	Risedronate sodium	null	-7.929	-6.162	4.248	-49.562	0.296	18.046	74.537	3.374
NCGC00274063-04	Pimobendan	Phosphodiesterase III (PDE3) Inhibitor	-0.676	10.556	-17.929	-70.337	60.044	6.987	-97.27	-141.795
NCGC00344588-04	I-BET151	Brd4 Inhibitor	-10.673	-1.586	-9.828	2.01	-11.851	-718.988	343.789	-644.561
NCGC00345451-03	A-966492	PARP-1 Inhibitor	-16.178	-7.328	-2.856	-15.224	-4.992	-36.549	397.429	70.602
NCGC00345452-02	Ac-DEVD-CHO	null	-14.176	-14.344	-2.16	-36.358	8.941	-78	42.678	-11.062
NCGC00345492-06	PCI-34051	HDAC Inhibitor	-5.81	-8.166	-5.016	14.631	-70.331	703.834	72.305	-76.355
NCGC00345794-11	MLN-4924	NEDD8-Activating Enzyme (NAE) Inhibitor	-5.466	7.582	-3.236	-28.701	-102.123	-20.198	-102.505	147.037
NCGC00345799-06	Oprozomib	Proteasome Inhibitor	-25.459	-8.63	-28.399	-85.914	-93.229	516.876	-100.439	386.809
NCGC00345839-16	Baricitinib	Jak2 Inhibitor	-20.391	-9.087	11.277	-0.457	-92.27	-102.88	10.739	-38.999
NCGC00345885-02	Etravirine (TMC125)	P-glycoprotein 1 Inhibitor	-4.953	0.919	9.064	8.983	21.976	337.751	-100.31	228.124
NCGC00346433-06	Peramivir	Influenza Infection Inhibitor	-3.93	-5.41	-6.663	-7.632	-49.432	-109.374	91.062	-1264.86
NCGC00346435-07	Niraparib	PARP Inhibitor	2.136	10.482	-8.224	-20.547	566.403	-76.937	-97.993	-141.048
NCGC00346443-01	Rupintrivir	HRV 3C Protease Inhibitor	-0.35	6.063	6.515	74.091	38.891	-15.088	85.106	338.846
NCGC00346462-07	Sofosbuvir	RNA-Directed RNA Polymerase Inhibitor	0.695	12.644	-3.843	12.558	10.869	179.377	251.572	12644.3
NCGC00346463-01	Nesbuvir	RNA-Directed RNA Polymerase Inhibitor	10.54	-0.015	-5.433	5.55	912.945	82.914	205.004	17.85
NCGC00346469-08	Delanzomib	Proteasome Inhibitor	-27.788	-2.648	-25.465	-33.545	-89.707	-23.741	-101.628	-140.763
NCGC00346475-02	Birinapant	IAP Inhibitor	-7.84	-7.391	-6.693	11.435	-10.603	-9.614	164.95	101.707
NCGC00346477-02	Emricasan	Caspase Inhibitor	-2.291	-5.756	-3.486	32.524	48.206	1356.7	8.698	170.351
NCGC00346486-03	Abexinostat	HDAC Inhibitor	-20.83	16.586	-14.324	16.711	-86.517	477.434	-60.272	-985.752
NCGC00346487-05	Quisinostat	HDAC Inhibitor	-27.949	-6.09	-27.111	-15.624	-46.716	93.039	-79.592	572.19
NCGC00346498-06	Danoprevir	null	-16.02	-13.917	-9.582	-14.319	4817.13	-284.549	497.266	-133.148
NCGC00346504-07	Avagacestat	g-Secretase Inhibitor	-10.989	-6.631	-5.911	120.646	18.938	420.704	40.626	83.191
NCGC00346506-05	LY-2886721	beta-Secretase 1/2 (BACE1/2) Inhibitor	-4.015	-7.593	-5.816	-30.911	-39.56	891.195	9.689	-1.957
NCGC00346512-02	BMS-707035	HIV Integrase Inhibitors	-2.675	-3.907	-1.113	-3.972	-248.666	-44.214	22.416	13.548
NCGC00346526-03	PHA-680632	Aurora-A/B/c Inhibitor	-3.04	2.495	-9.616	-4.589	-86.692	123.937	-95.412	102.545
NCGC00346529-03	Safinamide	Sodium channel inhibitor	-7.779	0.29	10.02	-12.345	-33.465	6.808	134.227	23.405
NCGC00346532-04	VX-222	null	10.542	-2.619	-9.532	1.063	-59.555	-56.511	-54.582	-1.2
NCGC00346533-07	Daclatasvir dihydrochloride	HCV NS5A Inhibitor	14.14	7.935	-2.933	1.556	29.216	68.743	-40.385	46.108
NCGC00346536-05	PIK-93	PI3K Inhibitor	-17.704	-1.335	-16.619	-23.222	110.977	-12.813	-95.301	79.456
NCGC00346542-10	Hesperadin	Aurora Kinase Inhibitor	-26.52	-12.049	-27.949	-28.189	-98.013	193.367	-110.942	55.577
NCGC00346545-08	Telaprevir (VX-950)	HCV NS3 NS4A Protease Inhibitor	-0.775	30.745	13.803	17.111	-47.769	154.295	107.01	-284.798
NCGC00346555-08	Apixaban	Coagulation Factor Xa Inhibitor	16.155	9.856	4.024	9.721	2.35	15.001	16.119	-70.422
NCGC00346556-07	Semagacestat	null	-9.288	-10.708	3.698	-8.009	250.965	-9906.21	33.658	181.978
NCGC00346560-12	telbivudine	null	2.796	-0.997	-2.083	-0.429	-29.551	-51.117	79.149	7.561
NCGC00346566-10	Roflumilast	Phosphodiesterase IIII (PDE4) Inhibitor	-21.113	-12.504	-8.887	-20.296	-225.98	30.844	355.338	-79.105
NCGC00346581-06	AZ-960	Jak2/3 Inhibitor	-9.668	-8.18	-5.881	19.093	64.143	-340.988	-68.478	0.932
NCGC00346587-16	Bergenin monohydrate	null	4.713	0.157	3.974	-33.981	-78.685	-1.929	202.759	-450.135
NCGC00346623-04	BMS-378806	HIV Attachment Inhibitor	-6.316	-5.857	-9.036	-4.94	-47.761	139.834	8.835	12.019
NCGC00346633-03	SNX-2112	Heat Shock Protein 90 (hsp90) Inhibitor	-39.505	-15.683	-34.528	-71.179	-101.359	468.377	-100.604	-13.909
NCGC00346637-05	Odanacatib	Cathepsin K Inhibitor	3.017	2.767	6.413	-27.017	56.303	500.947	71.584	181.829
NCGC00346654-11	INK-128	mTORC1/2 Inhibitor	-30.4	-13.184	-33.623	-75.922	-100.72	126.845	-101.032	68.255
NCGC00346655-06	Linagliptin	DPP-IV Inhibitor	3.911	6.406	27.575	3.184	-0.294	354.527	-27.059	-100.422
NCGC00346662-06	Geniposide	P2Y purinoceptor 14 Inhibitor	5.054	-0.143	-3.181	18.877	53.117	-20.151	-94.233	288.846
NCGC00346683-02	YM-201636	PIKfyve Inhibitor	-6.142	-6.126	-5.724	4.153	-97.232	290.55	-77.64	-104.351
NCGC00346692-04	CUDC-907	PI3K Inhibitor	-36.84	-17.447	-29.32	-11.403	-77.838	-56.535	-94.944	148.875
NCGC00346708-03	Aloperine	Mediator Release Inhibitors	1.193	-4.915	-3.005	6.448	-54.249	5952.55	-4.047	198.468
NCGC00346712-02	Verteporfin	photosensitizer	3.395	2.104	-3.91	9.673	-21.766	-33.744	-1.718	263.077
NCGC00346716-03	Dabrafenib	Raf kinase B Inhibitor	-0.646	-4.658	-8.259	-62.511	153.387	46.104	-51.96	37.942
NCGC00346743-03	Givinostat hydrochloride	HDAC Inhibitor	-30.159	-8.859	-33.289	3.231	-79.512	103.351	-95.294	16.705
NCGC00346833-03	PD-151746	null	-13.687	-2.311	-7.184	15.751	97.146	59.638	5.922	-30.84
NCGC00346841-07	LY-411575	g-Secretase Inhibitor	-12.353	-3.874	-16.887	7.218	77.699	-303.103	-103.76	-102.996
NCGC00346877-07	Batimastat	Matrix Metalloproteinase Inhibitor	-12.064	-8.697	16.884	-18.612	-12.438	132.077	42.541	-236.078
NCGC00346883-02	6-Bromoindirubin-3'-acetoxime	GSK-3 Inhibitor	-15.049	0.385	3.297	-3.36	24.448	-88.202	13.062	-7.714
NCGC00346888-03	UK-383367	Procollagen C-Endopeptidase Inhibitor	-1.105	-6.377	-13.759	10.149	-85.587	731.302	-28.393	-41.982
NCGC00346932-04	SB-3CT	MMP2/9 Inhibitor	-4.895	-8.475	-9.984	-3.912	-96.711	293.162	57.622	-0.912
NCGC00346946-03	CDK9 Inhibitor	CDK 9 Inhibitor	-15.95	-14.535	-8.506	-15.442	263.56	-237.463	6257.31	-3392.6
NCGC00347064-06	KUC107871N	p97 ATPase Inhibitor	-9.776	-15.549	-8.623	-19.605	620.681	-42.195	5297.06	-4212.52
NCGC00347066-11	KUC105555N	p97 ATPase Inhibitor	11.733	6.338	1.125	0.306	-27.933	-32.118	58.194	-17.742
NCGC00347398-04	Ginsenoside Rb1	null	11.776	4.079	0.273	-1.502	-47.353	-44.963	-7.415	-1.425
NCGC00351072-01	ML414	null	8.61	22.479	-3.226	-3.155	26.283	20.18	-49.831	-2.868
NCGC00356069-06	GSK1324726A	Bromodomain-containing protein 4 Inhibitor	-10.39	5.508	-5.655	-13.434	106.236	42.167	165.869	-11.151
NCGC00356072-01	N/A	Lysine-specific histone demethylase 1 Inhibitor	1.382	2.666	7.831	3.261	19.484	18.871	-41.997	265.836
NCGC00356073-10	RVX-208	Brd4 Inhibitor	2.483	13.463	-9.682	-68.811	150.022	-184.611	-9.993	120.18
NCGC00370683-05	GI254023X	null	3.137	-3.546	-5.227	0.47	3.774	-61.192	18.315	98.527
NCGC00370733-05	Retro-2	null	-0.66	-13.22	4.249	16.696	-47.744	9.531	-21.548	12.885
NCGC00370784-05	Resiquimod	Toll-Like Receptor 7 (TLR7) Agonist	-3.906	-3.047	12.954	-5.068	12.794	104.096	-17.47	4.333
NCGC00370866-10	PJ34 Hydrochloride	Poly [ADP-ribose] polymerase-1 Inhibitor	-7.303	-6.725	3.306	-28.27	-74.676	24.212	-61.318	-86.342
NCGC00370872-07	UPF1069	Poly [ADP-ribose] polymerase 2 Inhibitor	6.526	8.085	22.457	-5.828	-6.563	291.767	-29.54	-11.133
NCGC00370899-04	Golgicide A	null	-2.759	-4.496	-5.148	1.219	43.402	74.905	-94.223	51.83
NCGC00370995-10	SRPIN340	Serine/threonine-protein kinase SRPK1 Inhibitor	-7.085	-0.171	-4.4	-17.413	3653.92	-3348.73	349.998	-175.535
NCGC00371093-04	Marimastat	Matrix Metalloproteinase Inhibitor	-19.601	-5.944	0.138	-30.229	-35.696	5.085	-28.824	-216.446
NCGC00371106-01	(±)-PPCC oxalate	Sigma-1 receptor Agonist	-9.535	-7.235	13.597	47.163	55.457	-113.846	-48.692	1477.24
NCGC00371119-04	S1RA	Sigma opioid receptor Antagonist	7.004	-6.259	-7.781	-7.03	9.14	44.646	-52.613	30.812
NCGC00371120-06	Dapivirine?TMC-120	Human immunodeficiency virus type 1 reverse transcriptase Inhibitor	0.153	-0.196	-3.921	-8.771	90.755	17.928	-60.529	-36.328
NCGC00371122-02	Betrixaban	Coagulation factor X Inhibitor	-4.766	1.441	-4.201	13.52	-38.919	-16.455	28.422	154.363
NCGC00371131-03	NMS-873	p97 ATPase Inhibitor	-16.509	-6.614	-13.047	26.826	-107.77	-67.498	-100.53	-57.503
NCGC00371133-07	Atglistatin	Patatin-like phospholipase domain-containing protein 2 Inhibitor	-16.077	-9.793	-5.968	-67.531	-98.85	-100.025	35.142	91.894
NCGC00371134-02	PR-619	Ubiquitin carboxyl-terminal hydrolase isozyme L3 Inhibitor	-5.361	-2.121	6.999	-17.677	-52.412	5.678	180.065	-258.504
NCGC00371158-09	XEN 445	Endothelial lipase Inhibitor	-4.38	-17.568	-0.219	153.089	-4.907	-375.545	-19.315	1.123
NCGC00371259-05	Clevudine	Reverse Transcriptase Inhibitor	1.161	-1.52	-4.411	3.885	38.759	73.171	-35.181	-3242.51
NCGC00373041-01	Favipiravir	RNA-dependant RNA polymeriase	-6.909	-11.62	-0.05	-20.332	262.345	-132.049	4276.62	-3575.41
NCGC00373060-03	null	null	-5.257	-6.044	-17.591	-38.739	-91.65	253.219	-20.197	792.463
NCGC00373998-03	null	null	-8.031	-14.328	-9.197	-19.102	-5.69	174.451	-27.52	-167.616
NCGC00378559-03	Maribavir	Serine/threonine protein kinase UL97 Inhibitor	14.864	20.429	-13.336	-49.454	-62.581	81.999	-100.046	-127.522
NCGC00378589-01	Merimepodib	Inosine-5'-monophosphate dehydrogenase 2 Inhibitor	1.633	-1.072	-3.301	4.943	-15.249	40.958	-1.422	6.552
NCGC00378593-08	Alvelestat (AZD9668£©	null	2.926	13.044	11.383	5.439	-30.972	37.73	54.587	-13.259
NCGC00378604-04	ABT-333	null	3.733	-1.814	-6.078	10.631	-72.109	-1.047	-61.125	343.803
NCGC00378617-04	XL 413 hydrochloride	Serine/threonine-protein kinase PIM1 Inhibitor	-9.603	-10.324	-7.771	0.399	-36.838	60.63	-28.987	-15.21
NCGC00378626-06	TMP269	Histone deacetylase 9 Inhibitor	0.11	2.237	19.329	-48.855	-12.007	-110.718	-22.715	16.742
NCGC00378631-01	Boceprevir	Hepatitis C virus serine protease, NS3/NS4A Inhibitor	-6.704	-8.578	11.906	-42.942	-98.858	387.224	90.368	-360.758
NCGC00378650-01	Narlaprevir	null	-1.265	-2.967	7.288	32.559	-23.432	15.068	-24.285	-59.899
NCGC00378657-01	Simeprevir	null	6.57	18.377	-2.975	112.534	-98.391	-150.436	66.936	8.215
NCGC00378668-01	PD 144418 oxalate	Sigma opioid receptor Antagonist	-2.31	4.332	-3.789	-24.475	-21.522	-92.433	169.32	1.523
NCGC00378687-03	Verbascoside	null	-6.772	-6.027	4.662	-0.889	-29.634	57.978	-59.079	-18.055
NCGC00378691-05	Asunaprevir (Prop INN; USAN) BMS-650032 Sunvepra	null	-1.772	2.356	-5.098	66.512	-101.781	284.484	-72.49	649.66
NCGC00378713-01	Nirogacestat	g-Secretase Inhibitor	0.201	9.874	4.668	14.098	-92.081	-153.269	446.282	-67.357
NCGC00378746-04	NBD 556	Envelope glycoprotein gp160 Binding Agent	-9.654	-5.34	-2.397	-7.726	82.536	4939.3	98.042	206.5
NCGC00378806-01	Nucleozin	null	2.993	18.84	6.656	31.817	-96.69	-152.092	654.595	-133.043
NCGC00378845-08	Trelagliptin (succinate)	null	-16.08	-11.663	4.753	-2.035	-77.057	-107.518	40.29	-209.826
NCGC00378881-01	Tegobuvir	null	2.656	-1.277	-0.502	-3.648	2732.93	-3583.15	-66.771	54.853
NCGC00378896-04	MP-513 Tenelia Tenglyn Teneligliptin hydrobromide hydrate (Prop INNM)	null	8.022	-5.114	-1.295	-23.867	3010.29	-2928.62	240.203	-79.955
NCGC00378907-02	Edoxaban	Coagulation factor X Inhibitor	8.477	6.643	-11.726	-5.888	-31.543	39.705	-82.069	-45.618
NCGC00378916-02	MK-5172	null	-2.536	-2.33	-2.457	13.884	-38.464	156.789	-3.074	-71.732
NCGC00378936-01	Letermovir	Tripartite terminase subunit UL28 homolog Inhibitor	5.221	3.857	-3.183	-0.876	-13.166	13.96	-29.862	-161.666
NCGC00378947-03	AMD-070 (hydrochloride)	Human immunodeficiency virus 1 Inhibitor	-6.349	-5.553	-22.229	-19.642	280.381	8.489	1.053	2.329
NCGC00378981-01	RO-9187	null	-6.5	-5.627	-3.727	31.863	21.904	95.166	-79.782	-3014.8
NCGC00378984-02	Pritelivir (BAY 57-1293)	null	-28.244	22.313	-31.455	1.511	-118.776	-7.455	-104.232	-92.412
NCGC00378990-05	Ledipasvir (D-tartrate)	Nonstructural protein 5A Inhibitor	0.828	1.444	0.444	26.244	-73.856	2129.78	-47.367	-39.125
NCGC00378998-01	HIV-1 integrase inhibitor 2	Human immunodeficiency virus type 1 integrase Negative Allosteric Modulator	-9.199	3.974	-18.213	-91.147	0.724	180.083	-6.248	-75.669
NCGC00379006-04	PSI-6206	null	-4.391	-6.589	-13.447	15.354	809.115	-160.607	-57.678	10.924
NCGC00379018-02	BMS-626529	Human immunodeficiency virus 1 Inhibitor	-8.251	-4.403	-8.781	-9.585	72.361	-56.878	45.209	-1329.4
NCGC00379028-01	PSI-6130	Hepatitis C virus NS5B RNA-dependent RNA polymerase Inhibitor	-13.202	-11.227	-3.031	-5.255	-29.046	-16.392	-0.449	-59.999
NCGC00379032-06	Tasquinimod	S100A9 Inhibitor	-3.284	2.892	17.51	-37.938	77.98	96.189	468.728	44.814
NCGC00379064-01	R-7128	null	0.365	7.804	-0.099	183.571	34.953	-4309.82	-32.451	162.107
NCGC00379085-03	Kaempferide	null	10.924	-4.239	17.753	-7.071	1.309	-20.295	51.351	-12.302
NCGC00379087-02	Tipranavir	null	5.309	15.784	-17.973	-90.687	-99.353	-315.983	-31.655	16.186
NCGC00379165-02	IT1t dihydrochloride	null	-10.687	-17.154	-7.847	-48.053	-29.885	20.99	-36.847	558.469
NCGC00379189-01	P005091	null	-15.691	-9.481	-9.583	44.646	182.276	142.335	1.573	-8.856
NCGC00379210-02	LMK235	Histone deacetylase 6 Inhibitor	-32.843	6.189	-17.947	-36.038	-61.33	12.389	-68.48	-9.565
NCGC00381558-03	AZD-2461	PARP Inhibitor	-6.583	1.497	2.468	-10.719	-48.772	8.573	-29.15	207.319
NCGC00381559-05	Resminostat	HDAC Inhibitor	-12.606	5.376	-12.841	-16.514	-64.348	494.632	17.408	-208.624
NCGC00381560-10	RGFP966	null	0.745	-10.444	-8.129	-23.079	10.873	-25.147	-2.995	-3560.48
NCGC00381565-04	RG2833	Histone deacetylase 3 Inhibitor	-15.2	-5.757	-13.197	-68.483	-36.4	-2.019	-4.105	-13.329
NCGC00381566-06	Nexturastat A	null	-9.167	-6.921	8.534	-10.704	-100.337	433.612	-76.975	974.733
NCGC00382803-03	Desaminotyrosine	null	-2.506	-2.06	25.799	3.962	-14.04	-432.089	-94.688	291.937
NCGC00384199-05	4SC-202	HDAC Inhibitor	4.83	8.151	10.358	17.299	-89.664	-42.734	4.774	45.838
NCGC00384200-03	HPOB	Histone deacetylase 6 Inhibitor	10.002	22.233	-4.974	12.313	-7.843	87.971	-53.928	-352.905
NCGC00384596-01	Lithospermic acid A	null	-7.789	-2.083	-6.976	-87.38	-56.188	-11.191	-79.258	59.301
NCGC00385072-01	Schisandrin C	<MOA Unknown> | Class: Shikimate | Genus: N/A | Family: N/A | Species: N/A	10.57	13.668	3.01	189.747	-4.672	-1300.07	-35.508	245.719
NCGC00385384-01	null	null	-10.371	-13.096	-6.3	-18.419	-9.244	-901.865	10.069	145.304
NCGC00386028-03	BAICALIN	prolyl endopeptidase inhibitor	1.246	-4.709	16.217	12.755	43.53	-163.912	-18.033	-88.212
NCGC00386200-01	Vildagliptin (LAF-237)	Dipeptidyl peptidase IV Inhibitor	-4.969	-5.961	7.682	11.01	-26.263	514.438	89.053	7.886
NCGC00386206-04	Azilsartan	Type-1 angiotensin II receptor Antagonist	-1.693	12.436	7.302	-38.925	-11.946	-302.222	-36	-83.554
NCGC00386232-01	Cathepsin Inhibitor 1	null	-9.296	-11.8	-10.255	14.658	-19.6	-23.629	-30.665	-147.543
NCGC00386235-06	Cobicistat	Cytochrome P450 3A Inhibitor	2.849	-4.029	-5.512	-4.095	-48.485	-104.62	64.367	-23.377
NCGC00386253-01	Valganciclovir HCl	Human herpesvirus 5 DNA polymerase Inhibitor	-27.223	17.043	-32.525	-73.736	-101.132	40.745	-101.179	-808.138
NCGC00386258-01	Deoxyarbutin	null	7.199	-1.096	0.52	61.525	-73.477	-265.688	-26.338	6.212
NCGC00386265-04	TCID	null	-14.47	-1.006	-1.269	5.317	104.751	-307.411	18.345	604.212
NCGC00386310-01	Selinexor	Exportin-1 Antagonist	-24.589	-15.661	-23.511	-17.274	-87.768	226.368	-84.809	5104.44
NCGC00386330-03	Z-FA-FMK	null	3.005	-3.671	9.747	78.827	-21.518	-90.339	130.575	-288.349
NCGC00386335-01	SC75741	Nuclear factor NF-kappa-B complex Inhibitor	-4.277	-1.977	-1.635	-49.918	-96.813	3.47	-85.25	-78.031
NCGC00386356-05	Bepotastine (Beslilate)	Histamine H1 receptor Antagonist	1.773	-13.351	-5.127	14.179	-23.834	15.329	-11.612	-42.964
NCGC00386359-03	Santacruzamate A (CAY10683)	null	-7.198	-8.336	-12.225	19.861	-55.731	-6.461	199.54	-27.715
NCGC00386395-01	YYA-021	Envelope glycoprotein gp160 Binding Agent	-2.829	-3.52	13.317	-36.036	12.004	-18.653	-8.067	216.494
NCGC00386403-01	Z-DEVD-FMK	Caspase-3 Inhibitor	13.015	4.176	22.092	-12.962	-13.496	-13.752	-23.792	-27.978
NCGC00386421-08	Verdinexor	Exportin-1 Antagonist	-31.685	-9.159	-21.285	-57.958	-94.684	-14.906	-65.385	143.477
NCGC00386432-07	BLZ945	null	-3.644	-19.249	-1.553	-5.694	-33.963	35.839	70.196	-3714.95
NCGC00386434-02	GSK744 (S/GSK1265744)	Solute carrier family 22 member 8 Inhibitor	4.156	9.782	-3.715	126.89	32.392	419.763	0.653	-20.143
NCGC00386712-02	TMP195	null	-13.244	-17.807	-0.24	-18.16	3.871	-3990.42	-103.561	-105.259
NCGC00387092-01	PF 429242	cholesterol biosynthetic process Inhibitor	-8.445	-8.565	7.461	1.112	25.813	-16.469	-39.54	-25.169
NCGC00387111-01	TMCB	null	8.705	-0.363	-6.282	-36.555	-21.057	-36.874	-61.229	832.446
NCGC00387263-05	Oltipraz	Nuclear Factor Erythroid 2-Related Factor 2 (NFE2-Related Factor 2; NFE2L2; NRF2) Activator	-9.467	-14.225	-7.647	-5.442	205.761	-112.467	28.6	-144.757
NCGC00387769-02	Gardiquimod	Toll-Like Receptor 7 (TLR7) Agonist	6.159	14.712	-5.477	-3.326	3.97	-66.174	136.232	39.187
NCGC00388216-01	Corilagin	null	-4.682	-6.055	-13.785	-21.986	-78.797	-104.831	-30.943	-10.985
NCGC00388284-12	Darunavir	null	-0.09	-6.798	-7.054	-20.201	12.193	12.377	-35.757	35.74
NCGC00388311-01	Z-VAD(OH)-FMK	null	6.673	18.661	12.426	-52.864	-42.814	-221.658	-41.569	-232.156
NCGC00388362-02	Glycitin	null	0.842	-6.687	-4.431	-72.44	-34.809	-80.087	81.753	1599.55
NCGC00388372-01	Angelicin	null	-16.492	-16.401	-4.579	-11.237	436.267	-79.833	5715.75	-690.271
NCGC00388427-02	Tizoxanide	Trichomonas vaginalis Inhibitor	-6.915	-7.307	-0.642	13.133	63.211	-39.224	-57.937	-8.479
NCGC00389337-01	Epoxomicin	null	-26.661	-9.905	-33.769	-86.693	-102.116	1764.32	-115.592	1712.33
NCGC00389393-01	Lopinavir	HIV Protease Inhibitors	-6.997	-7.483	-8.772	-10.493	-59.487	1144.86	29.191	113.519
NCGC00389721-01	Q-VD-OPh hydrate	Irreversible pan-Caspase inhibitor	-4.291	-6.518	-17.667	-88.661	-12.272	-1.184	35.975	81.417
NCGC00390251-01	Isochlorogenic acid A	null	5.613	11.746	-4.239	-63.917	-82.173	70.612	-12.816	-66.861
NCGC00390255-01	Maslinic acid	Glycogen Phosphorylase Inhibitor	-9.165	-7.19	-11.768	-27.511	92.471	-57.975	61.591	-75.849
NCGC00390283-02	Vesatolimod	Toll-Like Receptor 7 (TLR7) Agonist	1.289	1.574	12.664	-26.013	-1.42	55.968	-32.43	20.967
NCGC00390429-01	Isoxanthohumol	null	-3.326	-5.034	13.855	-52.22	-28.462	236.835	22.469	-4.115
NCGC00390564-04	GS7340	null	-39.506	-1.418	-27.046	12.8	-89.924	-65.457	-70.503	-0.291
NCGC00390568-02	Bevirimat	Gag-Pol polyprotein Inhibitor	-2.465	-4.827	21.913	-10.838	-18.69	-16.698	-1994.81	40.588
NCGC00390587-03	G-007-LK	Tachykinin NK1 Antagonist	-11.851	-18.163	-4.393	-67.897	-1.53	614.769	-28.855	34.36
NCGC00390606-01	TNKS-656	Tachykinin NK2 Antagonist	-3.48	-1.256	1.246	-10.275	-47.827	-71.81	63.026	44.846
NCGC00390668-02	(±)-BI-D	null	-7.606	41.099	47.624	-47.255	299.416	15.413	71.086	-183.905
NCGC00390686-01	NBD-557	Envelope glycoprotein gp160 Binding Agent	-4.812	-5.994	-0.245	-3.343	-37.603	190.313	-44.112	-858.384
NCGC00390724-02	E-7449	PARP Inhibitor	-6.939	-5.054	-6.22	-18.852	-2.459	-26.605	17.519	95.133
NCGC00390740-02	Avibactam (sodium)	null	5.564	11.705	2.674	-42.853	-30.27	132.477	-97.559	-146.251
NCGC00390769-01	HIV-1 integrase inhibitor	null	-9.857	-6.677	-4.537	54.855	59.557	-33.013	-47.066	-18.215
NCGC00402247-01	BG45	null	3.707	-2.685	-0.696	67.344	-55.924	-53.083	-44.27	-861.813
NCGC00402337-02	BGP-15	Insulin Sensitizers	-6.37	-14.292	2.348	-67.058	19.134	119.848	0.641	-23.024
NCGC00402349-02	GN6958	Sentrin-specific protease 1 Inhibitor	-2.586	2.423	-4.184	0.391	163.126	145.406	27.094	465.092
NCGC00408803-01	Bicyclol	null	-4.531	-3.312	15.455	-33.597	-99.838	286.95	85.321	3486.13
NCGC00408830-04	BRD73954	null	-12.664	-9.016	-7.988	-64.876	13.457	-3.119	195.064	-210.388
NCGC00408859-01	Cetilistat	Pancreatic lipase Inhibitor	-5.61	-7.208	5.157	-2.975	-21.753	590.196	-82.178	25.023
NCGC00411883-01	null	null	-17.692	-14.267	-4.353	-8.522	-23.794	-20.43	-15.748	-101.751
NCGC00420698-02	BPTES	Glutaminase Inhibitor	10.164	1.793	-8.219	-24.002	-24.742	57.574	-81.252	17.835
NCGC00421826-01	null	null	10.873	23.05	12.672	21.176	-37.581	-270.664	85.525	-566.067
NCGC00479249-03	Enasidenib	IDH1 Inhibitor	15.484	24.315	-16.519	-61.772	-86.304	53.268	-103.185	-145.723
NCGC00479257-01	null	null	-11.127	-10.087	-9.634	-8.1	60.829	178.13	70.418	-1083.23
NCGC00479258-01	null	null	1.433	-2.817	-7.443	5.372	274.213	-9.606	54.578	-150.247
NCGC00480772-03	Oroxylin A	null	-23.192	-7.174	-3.338	-8.32	103.245	64.995	62.764	-71.599
NCGC00480778-01	Scutellarin	null	17.773	24.673	13.073	2.176	26.28	-18.512	-21.667	51.087
NCGC00480786-05	Brequinar sodium	null	-22.298	-10.176	-24.118	-70.964	-50.418	-763.845	-47.873	3.255
NCGC00480790-01	Coptisine	null	-2.601	-3.262	-4.854	-63.825	103.327	-58.567	40.707	-7.622
NCGC00480888-01	STING agonist G10	null	8.101	4.05	0.493	19.163	-27.962	42.923	-2.343	-321.729
NCGC00481318-01	null	null	3.238	-1.271	-12.417	-70.301	-57.552	59.71	-34.895	-982.945
NCGC00481568-01	AZD3839	null	-10.2	-14.23	-11.144	-27.025	-7.066	-2522.14	-25.685	109.857
NCGC00481588-01	ACY-241	null	-10.191	-2.388	38.499	-13.995	-84.381	-26.956	-53.986	-223.627
NCGC00482457-02	KDM5A-IN-1	Lysine-specific demethylase 5A Inhibitor	-2.311	-18.756	-6.683	-24.167	36.744	-1940.63	-46.494	61.797
NCGC00482458-01	null	Lysine-specific demethylase 5A Inhibitor	-4.133	-6.739	-5.223	-70.582	101.416	-51.216	-3.007	6.623
NCGC00482516-02	Ginsenoside Rb2	null	-0.692	-2.85	19.806	82.56	-21.3	-1872.61	-18.19	190.231
NCGC00482529-01	Epigoitrin	null	1.602	-6.452	-0.182	-34.046	7.862	-721.109	-11.161	172.755
NCGC00482578-01	D-Pinitol	null	-0.368	6.66	-3.954	-13.87	-71.459	115.56	-95.241	-153.468
NCGC00482591-01	Atractylon	null	-2.075	-8.405	20.789	9.54	-33.401	-99.066	35.762	-220.329
NCGC00482596-01	Germacrone	null	-7.267	-7.866	-9.283	3.456	-14.064	-56.859	-33.212	863.102
NCGC00482601-01	Patchouli alcohol	null	6.325	3.51	5.076	62.951	31.955	-587.432	1.256	193.712
NCGC00482625-01	Dendrobine	null	10.327	6.595	-1.682	-3.517	-66.711	35.872	-34.464	77.906
NCGC00482644-02	Scutellarein	null	-10.547	-3.43	-3.469	-6.091	-43.135	-31.869	-68.27	30.161
NCGC00482702-01	Dehydroandrographolide	null	-8.277	-10.389	-5.232	-2.657	32.309	-134.558	-21.127	-75.686
NCGC00482751-01	Casticin	null	-31.76	-7.18	-10.622	-17.628	922.634	-2689.86	-102.947	33.074
NCGC00482789-01	8-O-Acetylharpagide	null	-1.223	6.964	-6.9	-70.707	-46.475	250.54	-33.72	3.734
NCGC00482848-01	Orientin	null	-6.72	0.779	2.712	17.06	10.494	35.08	7.517	26.088
NCGC00482878-01	VR23	null	-1.212	10.252	-5.073	37.622	-47.869	-0.209	39.79	628.436
NCGC00482994-01	20(S)-Ginsenoside Rh2	null	1.698	-7.286	-5.879	-2.465	-76.726	-4.764	7.094	41.099
NCGC00483024-01	BMS-791325 hydrochloride	null	3.682	10.573	-1.546	50.566	-85.341	202.492	-69.872	-85.141
NCGC00483135-03	CPI-0610	Bromodomain-containing protein 4 Inhibitor	-7.947	-2.514	-1.152	33.199	20.452	-126.666	10.209	130.807
NCGC00483210-07	null	null	-5.742	-10.899	-6.635	42.253	429.201	809.256	-30.801	-5.177
NCGC00484798-01	Anagliptin	Dipeptidyl peptidase IV Inhibitor	-3.079	-7.908	-6.843	-34.084	26.71	-18.259	-82.258	629.19
NCGC00485478-02	Oritavancin (diphosphate)	null	-3.072	0.183	-13.634	-71.287	-86.808	105.055	-98.281	-911.375
NCGC00485876-01	Nucleoside-Analog-1	null	-1.042	-7.584	-7.205	-27.321	26.866	-33.616	-74.354	517.707
NCGC00485878-01	Nucleoside-Analog-2	NS5B Inhibitor	-1.435	-6.639	-11.633	-82.478	6.121	-522.319	88.028	-550.45
NCGC00485882-01	BCX 4430	null	-1.366	3.814	-5.724	13.513	-42.211	10.72	272.48	-27.677
NCGC00486904-01	MRT-68601 hydrochloride	IKK-epsilon Inhibitor	-5.307	-5.06	10.509	26.344	31.259	-3.427	-50.984	0.652
NCGC00488726-01	null	null	-6.021	-8.162	-10.693	-24.244	207.671	-108.783	3489.17	-3175.96
NCGC00490649-01	null	null	1.793	2.417	5.892	-16.303	-9514.35	-267.765	-53.253	-42.61
NCGC00492296-03	eFT508	MNK1/2 Inhibitor	-17.477	-11.674	-11.569	-19.451	54.329	-146.825	17.124	-10.186
NCGC00507862-01	LDC4297 (LDC044297)	null	-35.116	-7.075	-36.974	-2.498	-92.012	732.634	-104.436	-96.058
NCGC00507869-01	LY-3314814	beta-Secretase Inhibitor	-6.543	-7.286	-9.036	25.543	-73.379	4.328	104.217	-303.738
NCGC00508898-01	UCPH 101	null	-1.205	5.465	29.683	-4.769	-106.205	237.868	62.359	84.432
NCGC00509914-02	NMS-P118	PARP Inhibitor	-10.937	-17.379	0.358	15.428	14.69	764.566	-91.772	-61.081
NCGC00510002-01	GLPG0187	Integrin Receptor Antagonist	2.677	14.297	1.677	-35.783	493.707	32.386	-13.246	-13.464
NCGC00510185-01	CCT365623	null	0.326	-0.631	5.152	-11.188	-8367.14	-1192.97	-25.431	-41.663
NCGC00510187-01	BMS-663068	null	-11.961	-13.376	-6.26	-10.649	444.813	-221.023	3460.11	-4404.68
NCGC00510316-01	ombitasvir	null	-0.406	-5.911	-6.923	2.206	-30.595	-41.514	1.158	-668.485
NCGC00510317-02	Elbasvir	Nonstructural protein 5A Inhibitor	14.916	28.765	1.1	0.593	-24.805	-489.643	-41.118	535.241
NCGC00510442-01	Abametapir	MMP-9 (Gelatinase B) Inhibitor	-4.412	-4.293	30.289	-19.867	9.214	-105.506	35.592	1003.43
NCGC00510496-01	VLX-1570	Ubiquitin C-terminal Hydrolase L5 (UCH-L5) Inhibitor	10.408	-6.097	-27.143	-5.799	-93.969	100.454	-98.045	185.024
NCGC00510505-01	WT-161	HDAC Inhibitor	-4.758	3.392	5.476	5.112	79.118	4.938	-71.721	-103.354
NCGC00510509-02	Vesnarinone	p97 ATPase Inhibitor	-4.958	-8.676	-0.428	108.156	-70.775	968.215	88.703	159.69
NCGC00510523-01	Pimodivir	null	-5.743	-7.379	-4.626	13.668	10.345	45.008	218.125	-278.842
NCGC00510789-01	RSV604	null	12.763	16.909	-7.143	-65.574	-18.595	38.092	-98.296	-144.018
NCGC00510887-02	Celgosivir (hydrochloride)	null	-8.838	-12.757	4.041	185.477	-17.707	203.181	73.598	-314.758
NCGC00510921-01	Lucanthone	DNA Topoisomerase II Inhibitor	-0.063	6.707	2.244	21.47	11.498	124.316	-46.71	282.915
NCGC00511370-02	ACY-738	HDAC Inhibitor	-11.912	0.275	-6.908	0.595	-90.688	3.956	0.815	-186.906
NCGC00521944-05	null	null	-27.487	-3.115	-26.857	4.672	-103.137	0.507	-98.903	14.754
NCGC00522116-02	Presatovir	null	8.854	16.579	-7.643	-55.7	-29.747	-85.763	-63.666	52.554
NCGC00522278-01	Oglufanide	VEGF Inhibitor	-0.82	-7.104	-9.247	-75.189	8.389	-42.848	5.981	471.536
NCGC00522434-01	DPC-681	null	13.885	4.247	-2.653	-1.364	-93.537	291.785	0.868	114.466
NCGC00522444-01	TAK-220	null	3.816	8.952	-3.729	19.402	-85.027	-28.621	43.62	-606.469
NCGC00522475-03	Verubecestat (MK-8931)	null	11.925	9.391	-0.458	-2.068	-64.615	57.582	-77.961	-45.498
NCGC00522503-02	VELPATASVIR	Nonstructural protein 5A Inhibitor	4.054	14.14	-3.213	-86.484	-56.271	-136.213	-61.156	-252.913
NCGC00522539-01	Trovirdine	null	-4.329	1.52	-9.71	-7.793	241.499	-19.722	-38.453	9.224
NCGC00522593-01	RSV604 (R enantiomer)	null	-1.501	2.883	2.832	17.689	74.491	-379.944	-6.627	7.536
NCGC00538156-01	null	null	-0.509	12.341	-9.618	-53.733	-96.592	-152.202	630.466	-78.531
NCGC00538163-01	Amenamevir	null	-26.296	3.89	-36.143	16.371	-102.776	-103.084	-103.021	-208.251
NCGC00599627-01	Adaptavir D-Ala1-peptide T-NH2 DAPTA RAP-101	null	-10.609	-12.538	14.436	25.991	1.136	41.027	-20.927	101.043
NCGC00601806-01	TH34	null	-7.611	-8.48	-3.229	2.655	46.578	-15.083	-14.924	-0.702
NCGC00601813-01	Bictegravir	null	-8.159	0.748	11	20.483	64.302	107.392	176.095	-178.38
NCGC00601824-01	UPGL00004	null	-8.528	-7.821	16.787	-5.087	111.305	-127.927	-32.3	714.585
NCGC00650297-01	Biphenyl-4-sulfonyl chloride	null	18.039	6.352	1.463	8.258	-91.458	-154.236	385.531	-52.747
NCGC00651732-01	ROC-325	null	-1.764	0.816	-5.897	-10.289	-38.568	87.341	-19.942	-7.34
NCGC00651741-01	2,2 -Cyclouridine	null	3.017	-5.796	5.192	-6.682	3600.73	-4537.41	455.203	-50.887
NCGC00651745-01	ABBV-744	null	-4.359	-5.688	-27.042	-43.079	98.031	-67.686	-40.499	1202.69
NCGC00686670-01	GS-441524	null	7.38	15.315	-5.37	-47.806	-69.339	101.902	-104.802	-154.747
NCGC00686671-01	Brincidofovir	null	-9.863	-12.725	-11.461	-34.683	-82.467	-9.222	-74.524	330.244
NCGC00686672-01	Tin Protoporphyrin IX (chloride)	null	0.31	-1.697	2.583	2.436	-11.07	50.487	-66.087	-865.048
NCGC00686694-01	Remdesivir	null	7.495	24.948	-5.578	1.046	1.643	-746.266	-73.579	775.764
NCGC00686697-01	4E2RCat	null	-1.424	11.089	-6.819	-12.927	-30.22	158.527	-45.67	-167.962
NCGC00686699-01	S(-)-Verapamil hydrochloride hydrate	null	1.973	4.032	-8.34	-2.328	-21.466	41.897	-6.264	112.42
