# Supplementary material for: Limitations of acyclovir and identification of potent HSV antivirals using 3D bioprinted human skin equivalents
Source: Nat Commun. 2025 Oct 16;16:9200. doi: 10.1038/s41467-025-64245-w (PMC12533247; doi:10.1038/s41467-025-64245-w)
Supplement: Supplementary file 5 — Supplementary Data 3 [file 41467_2025_64245_MOESM5_ESM.xlsx]

## Sheet: selected compounds (106)
			submerged								ALI
			GFP (HSV-1)				tdTomato (fibroblasts)				GFP (HSV-1)				tdTomato (fibroblasts)
Sample ID	Sample Name	Primary MOA	CC-v2	Efficacy	Max Resp	IC50 (uM)	CC-v2	Efficacy	Max Resp	IC50 (uM)	CC-v2	Efficacy	Max Resp	IC50 (uM)	CC-v2	Efficacy	Max Resp	IC50 (uM)
NCGC00015061-29	Acyclovir	null	-1.1	-111.356	-73.898	1.92026	4	23.605	19.398	null	5	-274.479	-168.669	null	3	52.886	39.02	null
NCGC00015412-21	Ebselen	null	4	34.602	23.034	null	4	43.627	-15.328	null	-1.3	-64.957	-100.496	4.23165	4	61.382	-12.841	null
NCGC00015471-09	Ganciclovir	DNA Polymerase Inhibitor	-1.1	-96.229	-100.138	1.68966	4	-26.074	-6.728	null	-1.2	-64.85	-107.708	0.312057	4	-26.77	13.099	null
NCGC00015693-12	Mitoxantrone	DNA Topoisomerase II Inhibitor	-2.1	-117.031	-116.207	14.7648	-3	-33.459	-34.631	null	-1.3	-93.885	-111.707	5.61891	-3	-40.672	-7.942	null
NCGC00015735-22	Niclosamide	STAT-3 Inhibitor	-1.3	-102.147	-90.767	7.16535	4	-24.666	-11.085	null	-1.3	-78.459	-120.091	2.65316	4	0	-23.118	null
NCGC00016000-18	Disulfiram	Aldehyde Dehydrogenase (ALDH2) Inhibitor	4	-28	19.14	null	1.4	46.221	46.197	null	4	-27.44	-98.724	null	4	0	16.746	null
NCGC00016246-21	Chlorhexidine HCl	null	4	-37.146	-23.83	null	4	-17.232	-18.758	null	-2.3	-48.49	-99.651	26.6853	4	-23.027	-16.689	null
NCGC00016343-15	Gramine	null	4	-27.757	13.536	null	4	-27.959	11.845	null	1.4	93.453	14.115	1.58509	4	0	-20.818	null
NCGC00016435-06	HARMINE	null	4	0	0	null	4	-26.069	-7.321	null	-2.3	-117.078	-92.751	8.86193	4	21.395	8.978	null
NCGC00016564-06	Metformin	AMPK Activator	4	-29.45	-6.208	null	4	0	0.568	null	5	-255.226	-99.47	null	2.4	38.723	-41.448	null
NCGC00016672-07	Chloropyramine hydrochloride	Histamine H1 Receptor Antagonists	4	22.795	22.013	null	4	27.227	17.657	null	-3	-44.126	-35.325	null	-2.4	-44.757	-40.725	null
NCGC00016786-25	Mycophenolic acid	Inosine 5'-Monophosphate Dehydrogenase (IMPDH) Inhibitor	-3	-66.761	-48.551	57.1	3	54.662	-2.782	null	-2.3	-112.709	-104.182	37.4464	4	-21.491	-50.841	null
NCGC00017063-13	Amodiaquine	null	-1.2	-32.008	-18.34	null	4	-9.252	3.875	null	5	-217.334	-82.222	null	4	-17.459	9.347	null
NCGC00017159-23	Curcumin	NF-kappaB Activation Inhibitor	2.1	182.714	146.828	24.1738	3	41.5	30.119	null	-2.3	-181.22	-32.428	2.13717	-3	-64.702	2.633	17.9372
NCGC00017254-11	Cyanein	Golgi-Specific Brefeldin A-Resistance Guanine Nucleotide Exchange Factor 1 (GBF1) Inhibitor	-1.1	-97.662	-101.54	1.39554	-1.4	-61.4	-52.528	19.5139	-1.2	-79.011	-112.229	0.303792	4	-45.944	-24.925	null
NCGC00017338-03	Antimycin A	Antifungal Agent	-1.4	-39.755	-46.076	null	-2.4	-82.789	-47.188	57.1	-1.3	-62.288	-97.708	0.273739	4	0	-15.699	null
NCGC00017363-30	Cycloheximide	null	-1.1	-113.809	-101.757	3.42459	4	-24.003	-15.935	null	-1.3	-214.985	-168.275	3.26784	1.4	41.315	52.407	1.20603
NCGC00018261-09	Perhexiline	mitochondrial carnitine palmitoyltransferase-1 inhbitior	3	62.59	-2.479	null	4	-28.628	-9.819	null	-2.3	-153.441	-92.281	9.24084	4	-15.203	-6.836	null
NCGC00021139-11	5,5-Diphenylhydantoin	null	-3	-50.355	-34.887	null	-2.4	-73.009	-63.434	10.2433	3	94.568	1.918	17.2957	4	-33.577	-28.44	null
NCGC00024246-18	Daunorubicin	DNA Topoisomerase II Inhibitor	-1.1	-128.399	-104.058	2.51484	2.1	345.645	308.535	10.1352	5	-308.815	-186.203	null	2.1	532.461	421.933	12.1308
NCGC00024379-25	Emetine	antiprotozoal agent	5	-161.314	-80.127	null	4	-39.905	-26.88	null	-1.1	-122.163	-108.836	1.49002	4	-25.426	-17.574	null
NCGC00024379-29	EMETINE DIHYDROCHLORIDE	null	-1.1	-110.756	-106.537	0.697211	-2.4	-54.536	-39.848	null	5	-228.833	-139.878	null	4	-29.872	0.271	null
NCGC00024415-65	Doxorubicin	null	-1.3	-98.183	-98.502	3.13206	2.1	855.124	729.444	7.05863	-1.3	-206.029	-167.731	1.70919	2.1	1594.12	1267.85	6.86959
NCGC00025297-10	Gabexate mesilate	NF-kappaB Activation Inhibitor	4	-21.348	-5.935	null	4	-51.917	-29.239	null	2.3	179.835	118.105	23.3907	4	41.62	18.736	null
NCGC00087387-05	Droxinostat	HDAC Inhibitor	4	-24.326	-3.382	null	4	-41.207	-9.827	null	-1.4	-124.365	-56.478	13.5942	2.4	32.931	2.038	null
NCGC00091208-11	HEXYLRESORCINOL	Tyrosinase Inhibitor	4	30.439	-1.259	null	4	16.619	-4.896	null	-2.3	-120.762	-92.999	2.20537	4	-20.135	-7.831	null
NCGC00091641-16	6-Mercaptopurine	null	1.4	68.825	68.431	16.9639	4	-10.5	33.608	null	2.4	89.573	65.511	32.5776	-3	-36.541	-32.432	null
NCGC00091914-04	Cichoric Acid	null	4	0	-37.239	null	4	21.634	-27.785	null	-2.3	-50.398	-84.907	9.04889	3	83.865	50.226	53.0552
NCGC00092314-15	Triciribine	null	4	-15.469	-18.116	null	4	15.858	-7.417	null	4	44.749	22.309	null	4	-27.624	-12.171	null
NCGC00093656-01	Brivudine	Reverse Transcriptase Inhibitor	-2.4	-99.366	-74.141	32.6246	4	0	21.795	null	-1.3	-74.878	-96.29	4.74054	4	27.73	13.621	null
NCGC00094792-17	Tioguanine	Purine Antagonist	4	0	-1.873	null	4	0	28.995	null	-2.4	-54.418	-42.61	85.7	4	-46.961	26.411	null
NCGC00094857-06	AMINACRINE	null	-1.3	-84.551	-92.874	14.6747	4	54.331	16.827	null	2.3	162.364	-95.696	2.54199	4	47.328	-35.259	null
NCGC00094932-06	LANATOSIDE C	null	-1.2	-47.55	-43.794	null	-1.2	-32.997	-33.794	null	-1.1	-116.471	-105.833	0.546282	4	-17.219	-2.199	null
NCGC00095987-09	null	null	4	-24.085	-18.374	null	4	32.322	11.656	null	5	-67.577	-106.435	null	4	10.707	-10.933	null
NCGC00159459-03	Mycophenolate mofetil	Inosine 5'-Monophosphate Dehydrogenase (IMPDH) Inhibitor	-2.4	-70.228	-39.411	null	4	26.259	-19.852	null	-2.3	-137.149	-81.909	21.0715	-1.4	-54.08	-39.945	null
NCGC00159564-05	Scriptaid	null	-2.4	-87.92	-69.636	39.1563	1.4	40.737	31.722	null	-1.4	-85.687	-65.648	15.7404	4	-22.19	11.728	null
NCGC00161679-13	MG-132	null	-2.1	-111.301	-88.746	24.4603	-2.4	-81.97	-54.134	57.1	-1.3	-116.261	-103.587	4.96735	4	-23.729	-23.941	null
NCGC00162409-10	Bafilomycin A1 from Streptomyces griseus	null	5	12.638	-88.403	null	4	0	-13.625	null	5	-99.187	-177.65	null	3	57.377	32.98	null
NCGC00163413-03	Lycorine HCl	null	-2.3	-120.832	-91.329	19.4705	4	15.01	-5.482	null	5	-203.906	-90.242	null	4	55.353	-49.532	null
NCGC00163489-05	Shikonin	Drugs Acting on Chemokine Receptors	4	-20.914	-13.584	null	-2.1	-105.013	-23.816	6.75408	4	-79.552	-25.754	null	-3	-47.086	-34.238	null
NCGC00163589-02	LUTEOLIN-7-GLUCOSIDE	null	4	-23.5	59.91	null	3	53.018	31.436	null	4	0	-30.099	null	3	49.543	37.142	null
NCGC00163638-01	TUBERCIDIN	null	-2.1	-124.044	-78.127	15.491	4	-23.712	-19.344	null	5	-195.947	-101.338	null	4	47.563	-12.086	null
NCGC00164126-01	Octyl gallate	null	4	-34.069	1.019	null	4	30.819	-7.283	null	-1.4	-101.566	-95.362	1.59745	4	23.741	14.517	null
NCGC00164563-06	Entecavir (monohydrate)	DNA Polymerase Inhibitors	-2.4	-43.172	-37.993	null	4	50.825	-7.031	null	-2.4	-56.652	-36.857	null	4	22.102	2.056	null
NCGC00164566-08	Pitavastatin calcium	null	-1.4	-47.069	-39.774	null	-2.4	-60.044	9.32	57.1	-1.4	-60.799	-71.872	1.23001	4	-20.896	11.612	null
NCGC00164624-11	Adefovir dipivoxil	DNA Polymerase Inhibitor	-1.1	-104.604	-94.263	9.00129	-1.4	-43.061	-42.063	null	-1.3	-69.701	-91.966	4.48059	4	-31.397	-5.985	null
NCGC00165841-02	NH125	null	4	0	-19.862	null	-1.4	-42.057	-25.933	null	-1.3	-147.422	-112.07	0.52584	4	34.764	30.642	null
NCGC00165862-04	Pamidronate Disodium	Farnesyl diphosphate synthase Inhibitor	2.4	75.963	62.231	45.4076	4	26.641	10.554	null	3	90.954	35.809	null	4	43.171	18.455	null
NCGC00165993-02	Picolinic acid	null	4	0	0	null	4	0	0	null	4	33.053	13.677	null	4	-10.87	11.127	null
NCGC00166323-16	Trifluorothymidine	null	-2.1	-111.062	-95.53	24.4235	4	19.561	1.397	null	-1.4	-94.426	-86.004	0.417138	3	89.951	-3.125	15.0539
NCGC00167474-06	Candesartan	Type-1 angiotensin II receptor Antagonist	4	0	27.918	null	4	-52.857	32.022	null	2.3	100.369	88.47	39.4286	4	-37.212	0.875	null
NCGC00167526-06	Camostat	Serine Protease Inhibitor	4	17.179	12.372	null	4	17.638	15.017	null	4	48.568	35.008	null	4	-16.366	-12.681	null
NCGC00168779-04	Valganciclovir HCl	null	-1.2	-56.666	-90.267	1.79991	4	6.444	5.058	null	-1.1	-116.914	-116.09	0.682153	4	-31.746	-19.57	null
NCGC00168784-12	Gemcitabine	Ribonucleotide reductase Inhibitor	-1.1	-105.864	-97.167	0.742857	4	10.402	2.146	null	-1.1	-110.846	-110.269	0.296507	-3	-60.655	-55.104	46.5878
NCGC00178638-13	Valaciclovir	DNA Polymerase Inhibitor	-1.4	-80.725	-76.747	7.40153	4	12.416	14.131	null	-1.1	-130	-104.888	5.40776	4	-21.731	-9.789	null
NCGC00180626-04	Cephaeline	null	-1.1	-130.545	-110.295	0.966152	-2.2	-47.338	-36.048	null	-1.3	-86.052	-92.617	0.312035	4	34.093	13.719	null
NCGC00180839-02	Penta-O-galloyl-Î²-D-glucose hydrate	null	2.3	104.624	49.808	13.7627	4	58.01	29.463	null	-1.4	-73.937	-79.118	8.97975	4	33.176	6.405	null
NCGC00186460-07	Bardoxolone methyl	NF-kappaB signaling Inhibitor	-1.1	-118.285	-109.06	5.23301	-2.4	-44.992	-36.568	null	5	0	-148.143	null	1.4	91.413	47.061	3.00037
NCGC00188640-02	GRL0617	null	3	57.979	15.461	32.1687	4	28.478	18.776	null	1.4	88.41	30.965	null	-1.2	-31.455	-13.638	null
NCGC00242506-28	PS-341	null	-1.1	-141.001	-106.325	0.515452	-1.4	-31.834	-40.327	null	5	121.427	-109.752	null	4	31.431	11.664	null
NCGC00249613-08	Carfilzomib	Proteasome Inhibitor	-1.1	-164.519	-107.305	2.84685	-1.2	-47.86	-45.727	null	5	-314.406	-150.222	null	4	18.484	-24.286	null
NCGC00262963-03	Fiacitabine	null	-1.2	-67.488	-96.689	1.44617	4	53.376	12.955	null	-1.3	-76.01	-103.29	0.949517	4	-25.891	2.691	null
NCGC00263136-04	Pracinostat	HDAC Inhibitor	-1.1	-114.945	-102.066	7.43926	4	-28.704	-8.086	null	4	-29.956	-83.236	null	4	29.918	18.225	null
NCGC00263180-08	Trametinib	Mek 1/2 Inhibitor	3	62.02	45.047	57.1	4	-43.291	5.692	null	5	-137.123	-28.016	null	4	34.569	6.373	null
NCGC00263192-04	Silmitasertib	Casein Kinase 2 Inhibitor	-1.1	-107.312	-91.956	6.36897	4	-25.795	-7.979	null	-1.1	-107.271	-109.735	10.4308	-2.4	-32.022	-33.768	null
NCGC00263533-12	Penciclovir	null	-1.1	-103.684	-94.108	10.2132	4	0	-5.164	null	-1.3	-102.732	-105.885	9.7201	4	-46.145	-2.035	null
NCGC00345794-11	MLN-4924	NEDD8-Activating Enzyme (NAE) Inhibitor	4	0	0	null	4	0	0	null	-1.3	-100.018	-102.93	1.22612	4	0	-10.807	null
NCGC00345799-06	Oprozomib	Proteasome Inhibitor	-1.1	-141.515	-108.805	4.61953	5	-94.701	-35.022	null	5	14.024	-102.244	null	4	0	-16.774	null
NCGC00346469-08	Delanzomib	Proteasome Inhibitor	-1.1	-97.009	-96.283	2.2343	4	-26.193	-30.19	null	-1.1	-153.463	-156.116	0.299305	4	0	-0.497	null
NCGC00346486-03	Abexinostat	HDAC Inhibitor	4	0	0	null	4	0	0.141	null	-1.4	-46.002	-52.544	0.51776	3	0	35.842	null
NCGC00346487-05	Quisinostat	HDAC Inhibitor	-1.1	-93.142	-73.452	3.19645	4	22	6	null	5	0	48.216	null	2.4	71.796	74.093	18.3346
NCGC00346526-03	PHA-680632	Aurora-A/B/c Inhibitor	4	-29.79	-37.384	null	4	-34.945	3.815	null	-1.2	-78.146	-110.162	3.18147	4	17.899	2.655	null
NCGC00346536-05	PIK-93	PI3K Inhibitor	-3	-31.363	-38.516	null	-1.4	-58.41	-32.152	null	-1.3	-67.571	-90.06	14.7185	4	-32.686	-19.738	null
NCGC00346633-03	SNX-2112	Heat Shock Protein 90 (hsp90) Inhibitor	-1.1	-84.505	-86.755	0.792191	-1.2	-44.721	-39.679	null	5	-43.055	-101.89	null	-2.2	-59.585	-54.095	51.7704
NCGC00346692-04	Fimepinostat (CUDC-907)	PI3K Inhibitor	-1.1	-92.882	-91.061	3.88078	4	0	0.378	null	-1.3	-96.765	-84.413	1.39559	4	22.47	0.415	null
NCGC00346708-03	Aloperine	Mediator Release Inhibitors	4	-37.744	-20.699	null	4	0	20.346	null	-3	-147.625	-74.422	45.1212	4	0	-35.928	null
NCGC00346743-05	Givinostat hydrochloride	HDAC Inhibitor	-2.1	-132.706	-101.838	10.5212	4	16.373	11.841	null	-2.3	-138.897	-104.081	10.5804	4	-30.218	-8.932	null
NCGC00370866-10	PJ34 Hydrochloride	Poly [ADP-ribose] polymerase-1 Inhibitor	4	-37.669	-21.145	null	-3	-32.531	-34.463	null	4	-24.652	-19.45	null	4	0	-20.635	null
NCGC00371093-04	Marimastat	Matrix Metalloproteinase Inhibitor	4	-10.396	-2.414	null	4	20.501	15.761	null	5	197.865	114.794	null	4	27.293	9.507	null
NCGC00378604-04	ABT-333	null	4	-15.5	8.875	null	4	23.287	7.805	null	5	-157.046	-70.001	null	4	0	-51.113	null
NCGC00378657-01	Simeprevir	null	2.4	44.097	-6.837	null	4	-33.875	-16.271	null	5	-289.024	-140.421	null	1.4	37.366	40.971	0.582861
NCGC00378691-05	Asunaprevir (Prop INN; USAN) BMS-650032 Sunvepra	null	4	56.695	-20.135	null	4	-13.901	-3.251	null	-1.4	-49.46	-50.404	7.65743	3	43.712	40.591	null
NCGC00378907-02	Edoxaban	Coagulation factor X Inhibitor	3	52.048	18.603	20.1612	4	23.826	5.786	null	3	190.35	111.693	35.8965	3	54.756	-9.856	null
NCGC00378984-02	Pritelivir (BAY 57-1293)	null	-1.3	-104.756	-103.626	7.09429	4	-35.885	-16.683	null	-1.2	-77.67	-100.971	1.7555	3	80.052	16.08	14.4723
NCGC00378990-05	Ledipasvir (D-tartrate)	Nonstructural protein 5A Inhibitor	1.4	50.189	3.598	null	4	14.278	2.554	null	3	133.289	-27.917	12.997	4	22.5	3.691	null
NCGC00379210-02	LMK235	Histone deacetylase 6 Inhibitor	-2.2	-93.571	-78.006	16.5825	4	37.024	6.34	null	5	107.823	2.706	null	4	-15.531	0.177	null
NCGC00381558-03	AZD-2461	PARP Inhibitor	1.4	41.556	-12.645	null	4	0	-3.344	null	2.3	311.379	272.882	28.4296	4	34.778	17.124	null
NCGC00384596-01	Lithospermic acid A	null	4	-42.334	-23.609	null	4	0	-11.783	null	-1.4	-58.876	-31.513	null	4	-17.593	-3.871	null
NCGC00386310-01	Selinexor	Exportin-1 Antagonist	-1.2	-45.466	-63.039	2.44917	4	-17.849	-12.21	null	-1.1	-125.294	-124.39	0.535983	4	30.381	7.4	null
NCGC00386335-01	SC75741	Nuclear factor NF-kappa-B complex Inhibitor	4	-40.262	-27.719	null	4	27.663	-5.578	null	-2.3	-123.429	-98.097	14.1814	4	-12.326	-9.855	null
NCGC00386421-08	Verdinexor	Exportin-1 Antagonist	-1.1	-102.259	-74.229	5.30917	4	-25.005	-16.255	null	5	-287.177	-168.636	null	3	37.295	36.074	null
NCGC00389337-01	Epoxomicin	null	-1.1	-114.345	-108.44	0.541541	-1.4	-45.502	-45.096	null	5	-8.849	-109.38	null	-3	-40.363	-19.703	null
NCGC00390564-04	GS7340	null	-2.1	-116.321	-83.436	28.5847	4	-19	10.468	null	-1.3	-113.104	-105.132	3.74032	2.3	95.428	80.332	29.979
NCGC00390740-02	Avibactam (sodium)	null	4	0	0	null	4	-7.749	0	null	3	125.653	5.428	11.4562	4	35.095	9.269	null
NCGC00402247-01	BG45	null	2.3	104.811	91.634	22.4286	4	0	0.644	null	4	-36.984	-23.62	null	4	45.884	24.653	null
NCGC00479249-03	Enasidenib	IDH1 Inhibitor	4	-39.307	-9.449	null	4	0	-4.329	null	4	60.814	-1.338	null	4	19.128	2.91	null
NCGC00482578-01	D-Pinitol	null	4	-40.579	-12.8	null	4	-38.408	-19.564	null	1.3	114.044	9.293	0.608056	4	23.272	10.312	null
NCGC00482625-01	Dendrobine	null	1.4	68.804	36.671	null	4	7.578	6.068	null	4	-58.134	-27.784	null	4	-20.699	-23.499	null
NCGC00482644-02	Scutellarein	null	4	-35.717	8.136	null	-1.4	-41.822	-31.691	null	4	0	-10.823	null	4	8.959	-13.877	null
NCGC00483024-01	BMS-791325 hydrochloride	null	4	25.079	8.952	null	4	-19.87	-5.242	null	5	43.632	-115.543	null	4	-29.188	-18.792	null
NCGC00485478-02	Oritavancin (diphosphate)	null	5	-62.783	0.229	null	4	-25.242	-0.714	null	-2.3	-107.755	-80.812	24.0089	4	33.746	-26.869	null
NCGC00507862-01	LDC4297 (LDC044297)	null	-1.1	-96.801	-109.362	2.60514	-3	-58.239	-38.521	null	-1.1	-95.454	-101.354	1.19701	4	64.388	26.855	null
NCGC00510496-01	VLX-1570	Ubiquitin C-terminal Hydrolase L5 (UCH-L5) Inhibitor	-2.3	-182.094	-112.193	18.4909	4	-40.773	-20.98	null	-1.2	-67.213	-99.832	1.0986	-1.4	-43.283	-34.869	null
NCGC00521944-05	fluoroemetine	null	-1.1	-127.225	-114.556	1.37458	-2.2	-48.9	-36.848	null	-1.1	-139.383	-100.154	1.37653	4	0	7.168	null
NCGC00538163-01	Amenamevir	null	-1.1	-102.879	-100.888	2.51388	4	14.723	2.81	null	5	-25.447	-122.882	null	4	-31.685	-3.331	null
NCGC00686670-02	GS441524	null	4	0	0	null	4	0	4.299	null	5	75.254	-23.451	null	4	-15.576	-8.814	null

## Sheet: selected compounds (41)
				submerged								ALI
				HSV				fibroblasts				HSV				fibroblasts				null
	Sample ID	Sample Name	Primary MOA	CC-v2	Efficacy	Max Resp	IC50 (uM)	CC-v2	Efficacy	Max Resp	IC50 (uM)	CC-v2	Efficacy	Max Resp	IC50 (uM)	CC-v2	Efficacy	Max Resp	IC50 (uM)
1	NCGC00015061-29	Acyclovir	null	-1.1	-111.356	-73.898	1.92026	4	23.605	19.398	null	5	-274.479	-168.669	null	3	52.886	39.02
2	NCGC00164624-11	Adefovir dipivoxil	DNA Polymerase Inhibitor	-1.1	-104.604	-94.263	9.00129	-1.4	-43.061	-42.063	null	-1.3	-69.701	-91.966	4.48059	4	-31.397	-5.985	null
3	NCGC00538163-01	Amenamevir	null	-1.1	-102.879	-100.888	2.51388	4	14.723	2.81	null	5	-25.447	-122.882	null	4	-31.685	-3.331	null
4	NCGC00017063-13	Amodiaquine	null	-1.2	-32.008	-18.34	null	4	-9.252	3.875	null	5	-217.334	-82.222	null	4	-17.459	9.347	null
5	NCGC00186460-07	Bardoxolone methyl	NF-kappaB signaling Inhibitor	-1.1	-118.285	-109.06	5.23301	-2.4	-44.992	-36.568	null	5	0	-148.143	null	1.4	91.413	47.061	3.00037
6	NCGC00249613-08	Carfilzomib	Proteasome Inhibitor	-1.1	-164.519	-107.305	2.84685	-1.2	-47.86	-45.727	null	5	-314.406	-150.222	null	4	18.484	-24.286	null
7	NCGC00180626-04	Cephaeline	null	-1.1	-130.545	-110.295	0.966152	-2.2	-47.338	-36.048	null	-1.3	-86.052	-92.617	0.312035	4	34.093	13.719	null
8	NCGC00346692-04	Fimepinostat (CUDC-907)	PI3K Inhibitor	-1.1	-92.882	-91.061	3.88078	4	0	0.378	null	-1.3	-96.765	-84.413	1.39559	4	22.47	0.415	null
9	NCGC00017254-11	Cyanein	Golgi-Specific Brefeldin A-Resistance Guanine Nucleotide Exchange Factor 1 (GBF1) Inhibitor	-1.1	-97.662	-101.54	1.39554	-1.4	-61.4	-52.528	19.5139	-1.2	-79.011	-112.229	0.303792	4	-45.944	-24.925	null
10	NCGC00017363-30	Cycloheximide	null	-1.1	-113.809	-101.757	3.42459	4	-24.003	-15.935	null	-1.3	-214.985	-168.275	3.26784	1.4	41.315	52.407	1.20603
11	NCGC00024246-18	Daunorubicin	DNA Topoisomerase II Inhibitor	-1.1	-128.399	-104.058	2.51484	2.1	345.645	308.535	10.1352	5	-308.815	-186.203	null	2.1	532.461	421.933	12.1308
12	NCGC00346469-08	Delanzomib	Proteasome Inhibitor	-1.1	-97.009	-96.283	2.2343	4	-26.193	-30.19	null	-1.1	-153.463	-156.116	0.299305	4	0	-0.497	null
13	NCGC00024379-29	EMETINE DIHYDROCHLORIDE	null	-1.1	-110.756	-106.537	0.697211	-2.4	-54.536	-39.848	null	5	-228.833	-139.878	null	4	-29.872	0.271	null
14	NCGC00389337-01	Epoxomicin	null	-1.1	-114.345	-108.44	0.541541	-1.4	-45.502	-45.096	null	5	-8.849	-109.38	null	-3	-40.363	-19.703	null
15	NCGC00262963-03	Fiacitabine	null	-1.2	-67.488	-96.689	1.44617	4	53.376	12.955	null	-1.3	-76.01	-103.29	0.949517	4	-25.891	2.691	null
16	NCGC00015471-09	Ganciclovir	DNA Polymerase Inhibitor	-1.1	-96.229	-100.138	1.68966	4	-26.074	-6.728	null	-1.2	-64.85	-107.708	0.312057	4	-26.77	13.099	null
17	NCGC00168784-12	Gemcitabine	Ribonucleotide reductase Inhibitor	-1.1	-105.864	-97.167	0.742857	4	10.402	2.146	null	-1.1	-110.846	-110.269	0.296507	-3	-60.655	-55.104	46.5878
18	NCGC00346743-05	Givinostat hydrochloride	HDAC Inhibitor	-2.1	-132.706	-101.838	10.5212	4	16.373	11.841	null	-2.3	-138.897	-104.081	10.5804	4	-30.218	-8.932	null
19	NCGC00390564-04	GS7340	null	-2.1	-116.321	-83.436	28.5847	4	-19	10.468	null	-1.3	-113.104	-105.132	3.74032	2.3	95.428	80.332	29.979
20	NCGC00094932-06	LANATOSIDE C	null	-1.2	-47.55	-43.794	null	-1.2	-32.997	-33.794	null	-1.1	-116.471	-105.833	0.546282	4	-17.219	-2.199	null
21	NCGC00507862-01	LDC4297 (LDC044297)	null	-1.1	-96.801	-109.362	2.60514	-3	-58.239	-38.521	null	-1.1	-95.454	-101.354	1.19701	4	64.388	26.855	null
22	NCGC00161679-13	MG-132	null	-2.1	-111.301	-88.746	24.4603	-2.4	-81.97	-54.134	57.1	-1.3	-116.261	-103.587	4.96735	4	-23.729	-23.941	null
23	NCGC00015693-12	Mitoxantrone	DNA Topoisomerase II Inhibitor	-2.1	-117.031	-116.207	14.7648	-3	-33.459	-34.631	null	-1.3	-93.885	-111.707	5.61891	-3	-40.672	-7.942	null
24	NCGC00521944-05	fluoroemetine	null	-1.1	-127.225	-114.556	1.37458	-2.2	-48.9	-36.848	null	-1.1	-139.383	-100.154	1.37653	4	0	7.168	null
25	NCGC00345799-06	Oprozomib	Proteasome Inhibitor	-1.1	-141.515	-108.805	4.61953	5	-94.701	-35.022	null	5	14.024	-102.244	null	4	0	-16.774	null
26	NCGC00263533-12	Penciclovir	null	-1.1	-103.684	-94.108	10.2132	4	0	-5.164	null	-1.3	-102.732	-105.885	9.7201	4	-46.145	-2.035	null
27	NCGC00263136-04	Pracinostat	HDAC Inhibitor	-1.1	-114.945	-102.066	7.43926	4	-28.704	-8.086	null	4	-29.956	-83.236	null	4	29.918	18.225	null
28	NCGC00242506-28	PS-341	null	-1.1	-141.001	-106.325	0.515452	-1.4	-31.834	-40.327	null	5	121.427	-109.752	null	4	31.431	11.664	null
29	NCGC00346487-05	Quisinostat	HDAC Inhibitor	-1.1	-93.142	-73.452	3.19645	4	22	6	null	5	0	48.216	null	2.4	71.796	74.093	18.3346
30	NCGC00386310-01	Selinexor	Exportin-1 Antagonist	-1.2	-45.466	-63.039	2.44917	4	-17.849	-12.21	null	-1.1	-125.294	-124.39	0.535983	4	30.381	7.4	null
31	NCGC00263192-04	Silmitasertib	Casein Kinase 2 Inhibitor	-1.1	-107.312	-91.956	6.36897	4	-25.795	-7.979	null	-1.1	-107.271	-109.735	10.4308	-2.4	-32.022	-33.768	null
32	NCGC00346633-03	SNX-2112	Heat Shock Protein 90 (hsp90) Inhibitor	-1.1	-84.505	-86.755	0.792191	-1.2	-44.721	-39.679	null	5	-43.055	-101.89	null	-2.2	-59.585	-54.095	51.7704
33	NCGC00166323-16	Trifluorothymidine	null	-2.1	-111.062	-95.53	24.4235	4	19.561	1.397	null	-1.4	-94.426	-86.004	0.417138	3	89.951	-3.125	15.0539
34	NCGC00163638-01	TUBERCIDIN	null	-2.1	-124.044	-78.127	15.491	4	-23.712	-19.344	null	5	-195.947	-101.338	null	4	47.563	-12.086	null
35	NCGC00168779-04	Valganciclovir HCl	null	-1.2	-56.666	-90.267	1.79991	4	6.444	5.058	null	-1.1	-116.914	-116.09	0.682153	4	-31.746	-19.57	null
36	NCGC00386421-08	Verdinexor	Exportin-1 Antagonist	-1.1	-102.259	-74.229	5.30917	4	-25.005	-16.255	null	5	-287.177	-168.636	null	3	37.295	36.074	null
37	NCGC00178638-13	Valaciclovir	DNA Polymerase Inhibitor	-1.4	-80.725	-76.747	7.40153	4	12.416	14.131	null	-1.1	-130	-104.888	5.40776	4	-21.731	-9.789	null
38	NCGC00510496-01	VLX-1570	Ubiquitin C-terminal Hydrolase L5 (UCH-L5) Inhibitor	-2.3	-182.094	-112.193	18.4909	4	-40.773	-20.98	null	-1.2	-67.213	-99.832	1.0986	-1.4	-43.283	-34.869	null
39	NCGC00378984-02	Pritelivir (BAY 57-1293)	null	-1.3	-104.756	-103.626	7.09429	4	-35.885	-16.683	null	-1.2	-77.67	-100.971	1.7555	3	80.052	16.08	14.4723
40	NCGC00346526-03	PHA-680632	Aurora-A/B/c Inhibitor	4	-29.79	-37.384	null	4	-34.945	3.815	null	-1.2	-78.146	-110.162	3.18147	4	17.899	2.655	null
41	NCGC00015735-22	Niclosamide	STAT-3 Inhibitor	-1.3	-102.147	-90.767	7.16535	4	-24.666	-11.085	null	-1.3	-78.459	-120.091	2.65316	4	0	-23.118	null
