# Supplementary material for: Limitations of acyclovir and identification of potent HSV antivirals using 3D bioprinted human skin equivalents
Source: Nat Commun. 2025 Oct 16;16:9200. doi: 10.1038/s41467-025-64245-w (PMC12533247; doi:10.1038/s41467-025-64245-w)
Supplement: Supplementary file 6 — Supplementary Data 4 [file 41467_2025_64245_MOESM6_ESM.xlsx]

## Sheet: submerged
submerged
GFP (HSV-1)			n1				n2				n3
Sample ID	Sample Name	Primary MOA	CC-v2	Efficacy	Max Resp	IC50 (uM)	CC-v2	Efficacy	Max Resp	IC50 (uM)	CC-v2	Efficacy	Max Resp	IC50 (uM)
NCGC00015735-22	Niclosamide	ATP synthase inhibitor	-1.1	-95.074	-93.391	0.202483	-1.1	-98.583	-104.564	0.39013	-1.1	-99.298	-93.43	0.593583
NCGC00094932-06	LANATOSIDE C	null	-1.1	-92.929	-100.553	0.098362	-1.1	-114.67	-111.813	0.096952	-1.1	-103.152	-108.222	0.088356
NCGC00168784-12	Gemcitabine	DNA Polymerase inhibitor	-1.1	-83.147	-95.971	0.180458	-1.1	-91.709	-105.066	0.221814	-1.1	-98.374	-98.486	0.161154
NCGC00346633-03	SNX-2112	Heat Shock Protein 90 (Hsp90) Inhibitor	5	-39.271	-97.239	null	-1.1	-97.897	-109.224	0.029786	-1.2	-67.337	-98.87	0.089722
NCGC00346692-04	Fimepinostat (CUDC-907)	Phosphatidylinositol 3-Kinase beta isoform inhibitor	-1.1	-85.325	-85.56	1.15562	-1.1	-106.074	-95.372	1.92646	-1.1	-93.489	-81.346	1.36245
NCGC00378984-02	Pritelivir (BAY 57-1293)	null	-1.1	-92.982	-92.39	0.456031	-1.1	-96.227	-99.298	0.443513	-1.1	-105.523	-92.219	0.608595
NCGC00386421-08	Verdinexor	Exportin-1 antagonist	-1.2	-77.317	-76.231	0.426269	-1.4	-62.729	-61.324	0.117024	-1.2	-74.49	-68.166	0.897212
NCGC00507862-01	LDC4297 (LDC044297)	null	-2.1	-121.345	-95.533	0.799142	-2.1	-115.743	-95.278	0.521865	-2.1	-103.889	-93.645	0.725841
NCGC00510496-01	VLX-1570	Ubiquitin Carboxyl-Terminal Hydrolase isozyme L5 Inhibitor	-2.2	-72.467	-68.105	5.04286	-3	-32.02	-45.056	null	-2.4	-53.591	-53.325	10
NCGC00521944-05	Fluoroemetine	null	-1.1	-112.301	-95.254	0.149287	-1.1	-102.354	-95.084	0.155747	-1.1	-111.765	-99.162	0.142558
NCGC00538163-01	Amenamevir	null	-1.1	-91.582	-84.777	0.260977	-1.1	-88.906	-84.467	0.254519	-1.1	-95.118	-86.698	0.284099
tdTomato (fibroblasts)			n1				n2				n3
Sample ID	Sample Name	Primary MOA	CC-v2	Efficacy	Max Resp	IC50 (uM)	CC-v2	Efficacy	Max Resp	IC50 (uM)	CC-v2	Efficacy	Max Resp	IC50 (uM)
NCGC00015735-22	Niclosamide	ATP synthase inhibitor	-1.2	-39.09	-46.963	null	-1.2	-46.655	-46.748	null	-1.2	-32.717	-47.453	null
NCGC00094932-06	LANATOSIDE C	null	-1.2	-44.831	-55.608	2.16623	-2.4	-84.763	-55.881	3.34754	-1.2	-59.061	-56.633	1.97106
NCGC00168784-12	Gemcitabine	DNA Polymerase inhibitor	-2.4	-38.201	-31.389	null	4	-19.363	-23.582	null	-1.2	-44.711	-30.176	null
NCGC00346633-03	SNX-2112	Heat Shock Protein 90 (Hsp90) Inhibitor	-1.2	-45.767	-51.199	0.716823	-1.2	-48.933	-52.508	1.06457	-1.2	-58.949	-49.135	1.62793
NCGC00346692-04	Fimepinostat (CUDC-907)	Phosphatidylinositol 3-Kinase beta isoform inhibitor	4	-19.192	-11.513	null	4	-17.775	-6.062	null	4	-16.5	7.487	null
NCGC00378984-02	Pritelivir (BAY 57-1293)	null	4	0	-2.706	null	4	-38.076	2.861	null	4	-28.583	-2.152	null
NCGC00386421-08	Verdinexor	Exportin-1 antagonist	4	-25.806	-25.672	null	4	-33.932	14.783	null	4	-10.425	-6.604	null
NCGC00507862-01	LDC4297 (LDC044297)	null	4	-45.908	-29.381	null	4	-17.596	-0.884	null	4	-26.455	-14.129	null
NCGC00510496-01	VLX-1570	Ubiquitin Carboxyl-Terminal Hydrolase isozyme L5 Inhibitor	-2.2	-62.034	-54.95	5.24197	-2.4	-41.952	-41.09	10	-2.2	-72.905	-48.034	10
NCGC00521944-05	Flouroemetine	null	-2.4	-71.918	-44.932	null	4	-23.35	-15.039	null	-1.4	-38.292	-42.014	null
NCGC00538163-01	Amenamevir	null	4	0	8.435	null	4	38.557	14.083	null	4	-14.812	-4.791	null

## Sheet: ALI
ALI
GFP (HSV-1)			n1				n2				n3
Sample ID	Sample Name	Primary MOA	CC-v2	Efficacy	Max Resp	IC50 (uM)	CC-v2	Efficacy	Max Resp	IC50 (uM)	CC-v2	Efficacy	Max Resp	IC50 (uM)
NCGC00015735-22	Niclosamide	ATP synthase inhibitor	-1.2	-67.475	-102.095	0.100966	-1.1	-119.39	-100.041	0.095366	-1.1	-127.381	-93.888	0.12895
NCGC00094932-06	LANATOSIDE C	null	-1.2	-44.447	-101.567	0.097975	-1.3	-64.359	-92.144	0.069931	-1.1	-103.449	-104.767	0.087591
NCGC00168784-12	Gemcitabine	DNA Polymerase inhibitor	-1.3	-46.389	-96.114	0.223167	-1.1	-145.94	-103.346	0.122773	-1.1	-102.892	-105.883	0.149862
NCGC00346633-03	SNX-2112	Heat Shock Protein 90 (Hsp90) Inhibitor	5	-113.401	-106.026	null	5	-27.799	-114.792	null	5	0	-100.602	null
NCGC00346692-04	Fimepinostat (CUDC-907)	Phosphatidylinositol 3-Kinase beta isoform inhibitor	4	26.474	-89.204	null	5	42.296	-90.373	null	5	-15.657	-86.221	null
NCGC00378984-02	Pritelivir (BAY 57-1293)	null	-1.2	-65.517	-101.302	0.245614	-1.3	-109.1	-106.953	0.276385	-1.1	-98.079	-97.433	0.09721
NCGC00386421-08	Verdinexor	Exportin-1 antagonist	-1.1	-145.98	-111.184	0.097022	-1.1	-135.186	-113.514	0.12449	-1.1	-112.506	-98.733	0.275775
NCGC00507862-01	LDC4297 (LDC044297)	null	-1.2	-60.359	-102.782	0.07773	-1.1	-82.05	-89.67	0.122276	-1.1	-109.556	-107.17	0.129614
NCGC00510496-01	VLX-1570	Ubiquitin Carboxyl-Terminal Hydrolase isozyme L5 Inhibitor	-1.1	-102.556	-108.742	0.109763	-1.1	-148.961	-101.596	0.125158	-1.1	-116.044	-93.328	0.250641
NCGC00521944-05	Fluoroemetine	null	-1.1	-157.92	-114.449	0.267297	-1.1	-109.794	-109.517	0.245692	-1.1	-109.593	-111.532	0.16152
NCGC00538163-01	Amenamevir	null	-1.1	-105.536	-116.775	0.267381	-1.1	-110.039	-108.831	0.104964	-1.1	-103.608	-111.462	0.116757
tdTomato (fibroblasts)			n1				n2				n3
Sample ID	Sample Name	Primary MOA	CC-v2	Efficacy	Max Resp	IC50 (uM)	CC-v2	Efficacy	Max Resp	IC50 (uM)	CC-v2	Efficacy	Max Resp	IC50 (uM)
NCGC00015735-22	Niclosamide	ATP synthase inhibitor	4	-22.454	-4.347	null	4	-16.219	-15.086	null	4	-17.165	-6.32	null
NCGC00094932-06	LANATOSIDE C	null	4	0	-1.201	null	4	0	-3.322	null	4	-23.013	-10.428	null
NCGC00168784-12	Gemcitabine	DNA Polymerase inhibitor	4	-10.998	0.234	null	4	-9.535	-5.059	null	4	0	-10.923	null
NCGC00346633-03	SNX-2112	Heat Shock Protein 90 (Hsp90) Inhibitor	-1.4	-35.946	-24.839	null	4	-28.301	-34.948	null	-1.2	-48.969	-37.057	null
NCGC00346692-04	Fimepinostat (CUDC-907)	Phosphatidylinositol 3-Kinase beta isoform inhibitor	4	0	-9.429	null	4	0	-17.408	null	4	-25.697	-6.096	null
NCGC00378984-02	Pritelivir (BAY 57-1293)	null	4	-22	11.351	null	4	-14.976	7.195	null	-1.2	-30.43	17.529	null
NCGC00386421-08	Verdinexor	Exportin-1 antagonist	4	-28.785	-3.389	null	4	-9.547	-3.081	null	-2.4	-60.633	-12.394	10
NCGC00507862-01	LDC4297 (LDC044297)	null	4	9.216	8.52	null	4	12.124	6.768	null	4	-21.828	-9.524	null
NCGC00510496-01	VLX-1570	Ubiquitin Carboxyl-Terminal Hydrolase isozyme L5 Inhibitor	4	-23.038	-18.782	null	4	-21.28	-19.817	null	-1.2	-49.024	-37.518	null
NCGC00521944-05	Fluoroemetine	null	4	-36.053	-19.628	null	4	-19.922	-12.435	null	4	-23.148	-24.212	null
NCGC00538163-01	Amenamevir	null	4	-7.237	0.13	null	4	0	-5.42	null	4	-39.754	-21.462	null
