# Supplementary material for: Limitations of acyclovir and identification of potent HSV antivirals using 3D bioprinted human skin equivalents
Source: Nat Commun. 2025 Oct 16;16:9200. doi: 10.1038/s41467-025-64245-w (PMC12533247; doi:10.1038/s41467-025-64245-w)
Supplement: Supplementary file 7 — Supplementary Data 5 [file 41467_2025_64245_MOESM7_ESM.xlsx]

## Sheet: donor keratinocytes
Submerged
Sample ID	Sample Name	Primary MOA	CC-v2	Efficacy	Max Resp	IC50 (uM)	CC-v2	Efficacy	Max Resp	IC50 (uM)
NCGC00015735-22	Niclosamide	ATP synthase inhibitor	-1.1	-100.171	-103.212	0.178625	4	-16.604	-19.246	null
NCGC00094932-06	LANATOSIDE C	null	-1.1	-154.092	-149.588	0.169251	-1.2	-41	-31.25	null
NCGC00168784-12	Gemcitabine	DNA Polymerase inhibitor	-1.1	-83.505	-121.021	0.164749	4	-17.543	-19.224	null
NCGC00346633-03	SNX-2112	Heat Shock Protein 90 (Hsp90) Inhibitor	-1.1	-98.63	-136.019	0.088559	-1.2	-31.004	-33.425	null
NCGC00346692-04	Fimepinsotat (CUDC-907)	Phosphatidylinositol 3-Kinase beta isoform inhibitor	-1.1	-142.661	-115.264	0.37192	4	-13.373	-2.445	null
NCGC00378984-02	Pritelivir (BAY 57-1293)	null	-1.3	-72.062	-48.872	0.242874	4	14.05	9.608	null
NCGC00386421-08	Verdinexor	Exportin-1 antagonist	-1.1	-148.307	-127.262	0.516028	4	-19.824	-11.767	null
NCGC00507862-01	LDC4297 (LDC044297)	null	5	-245.243	-144.069	null	-3	-35.749	-16.24	null
NCGC00510496-01	VLX-1570	Ubiquitin Carboxyl-Terminal Hydrolase isozyme L5 Inhibitor	5	-67.608	0.016	null	4	-22.328	-25.011	null
NCGC00521944-05	Fluoroemetine	null	5	-231.673	-141.362	null	-1.4	-34.629	-31.146	null
NCGC00538163-01	Amenamevir	null	-1.1	-137.331	-93.618	0.380543	4	-20.948	-0.762	null
ALI
Sample ID	Sample Name	Primary MOA	CC-v2	Efficacy	Max Resp	IC50 (uM)	CC-v2	Efficacy	Max Resp	IC50 (uM)
NCGC00015735-22	Niclosamide	ATP synthase inhibitor	-1.1	-99.31	-96.631	0.253951	4	-22.605	-22.172	null
NCGC00094932-06	LANATOSIDE C	null	-1.1	-104.985	-104.262	0.13805	-2.2	-45.862	-34.416	null
NCGC00168784-12	Gemcitabine	DNA Polymerase inhibitor	-1.1	-126.237	-103.212	0.110512	-2.2	-56.19	-32.054	null
NCGC00346633-03	SNX-2112	Heat Shock Protein 90 (Hsp90) Inhibitor	5	-58.424	-100.8	null	-1.2	-63.027	-54.834	0.656134
NCGC00346692-04	Fimepinostat (CUDC-907)	Phosphatidylinositol 3-Kinase beta isoform inhibitor	-1.4	-32.278	-70.308	0.241026	4	-17.888	-12.531	null
NCGC00378984-02	Pritelivir (BAY 57-1293)	null	-1.2	-55.863	-102.133	0.248591	4	-23.857	-23.043	null
NCGC00386421-08	Verdinexor	Exportin-1 antagonist	-1.3	-97.062	-100.317	0.259303	4	8.638	5.198	null
NCGC00507862-01	LDC4297 (LDC044297)	null	-1.1	-100.576	-103.818	0.090965	2.4	33.038	31.214	null
NCGC00510496-01	VLX-1570	Ubiquitin Carboxyl-Terminal Hydrolase isozyme L5 Inhibitor	-1.1	-108.159	-100.854	0.239996	4	-29.652	-27.627	null
NCGC00521944-05	Fluoroemetine	null	-1.3	-95.816	-103.895	0.276482	4	-12.891	1.063	null
NCGC00538163-01	Amenamevir	null	-1.2	-76.716	-105.273	0.103945	4	0	2.871	null
