# Supplementary material for: Limitations of acyclovir and identification of potent HSV antivirals using 3D bioprinted human skin equivalents
Source: Nat Commun. 2025 Oct 16;16:9200. doi: 10.1038/s41467-025-64245-w (PMC12533247; doi:10.1038/s41467-025-64245-w)
Supplement: Supplementary file 10 — Source Data [file 41467_2025_64245_MOESM10_ESM.xlsx]

## Sheet: Fig1B
1B	HPI	Vero					Keratinocytes																														Fibroblasts
	2	0	0	0	0	0	0	0	0	0	0	0	0	0	0	0	0	0	0	0	0	0	0	0	0	0	0	0	0	0	0	0	0	0	0	0	0	0	0	0	0	0	0	0	0	0	0	0	0
	4	-0.00506285	-0.281519	-0.0689362	-0.0413667	-0.0948861	0.155604	-0.130545	-0.0865813	-0.450065	-0.13774	0.159458	-0.141225	-0.0511423	-0.0638145	-0.0405083	-0.0421997	-0.11456	-0.0182365	-0.205372	-0.129108	0.00177318	-0.261972	-0.0925108	-0.0571905	-0.0812258	0.0192306	-0.247167	-0.0513685	-0.0333626	-0.0334412	0.0620694	-0.966002	-0.47211	-0.47211	-0.0776065	-0.198362	-0.164649	-0.00254381	-0.0547955	0.179312	-0.268528	-0.103552	-0.095197	-0.270598	-0.00166876	-0.347563	-0.208063	-0.061811
	6	-0.0110419	-0.325568	0.0392897	-0.0311927	-0.122952	9.49974	-0.0788839	0.0398609	-0.296002	0.376037	10.0214	-0.122192	0.0279349	0.0562621	0.136402	4.72985	0.162932	0.00212534	-0.241403	-0.0227029	2.49427	-0.18377	-0.0930818	-0.0741045	-0.0452899	1.62642	-0.210779	-0.0391201	-0.0134668	-0.00815333	7.92791	-1.09301	-0.436863	-0.436863	0.222053	-0.254381	-0.22317	0.254291	-0.0961563	0.122614	-0.00142374	-0.148711	-0.167028	-0.367995	0.792005	-0.46216	-0.247187	-0.0704976
	8	0.00688789	-0.21304	1.42135	0.610284	0.0468088	32.9946	3.60798	4.73728	7.06275	12.411	37.8435	3.18194	3.1749	2.34432	4.40314	26.6116	2.85024	1.63698	1.17691	4.20297	17.9987	3.03268	1.35309	1.21884	2.10373	14.5669	2.70371	2.4311	0.937473	2.01681	37.4494	2.43958	3.94056	3.94056	8.42105	-0.182712	0.00885018	4.33349	0.17962	0.557859	6.10054	-0.0184797	-0.0438077	1.19204	7.0733	1.81677	2.01154	0.0255153
	10	0.404191	0.910651	5.824	3.59987	1.8563	58.5424	19.3466	23.2532	28.7723	37.1428	66.8311	17.5468	16.7837	13.7516	18.8427	55.2665	18.7838	11.8929	10.6559	19.4775	44.916	18.3373	10.1997	9.44351	11.7562	35.971	18.648	17.3575	8.86126	12.5184	69.4124	20.0218	24.3051	24.3051	29.6187	0.713718	2.58804	13.513	2.73822	4.07543	20.2899	1.08478	1.64376	7.29324	17.3571	12.7395	12.2757	1.1407
	12	2.39809	4.2972	14.2531	10.9543	6.41987	78.5654	44.0147	48.6012	54.3056	63.5867	87.0512	41.1526	39.8057	34.0895	40.4705	79.2402	43.0571	32.0909	29.2101	41.6227	70.9397	40.5904	25.6298	24.1824	28.3641	57.0053	44.3422	42.4343	24.368	29.9182	89.7013	47.0914	53.3655	53.3655	52.9243	4.03477	9.07072	24.79	9.25802	11.8415	35.0982	4.21233	6.64922	16.294	28.088	27.1416	26.22	5.11521
	14	7.05516	11.2108	27.1723	22.7708	15.8328	91.1243	68.7935	72.8783	75.8546	82.0556	96.5521	63.7645	61.8156	55.6888	62.2873	92.5869	66.4376	55.349	50.8449	62.9304	88.4265	61.5622	43.9587	42.3935	47.7012	76.0998	67.5357	65.0705	42.2522	49.5519	98.2262	73.2857	78.7331	78.7331	71.7817	9.35918	17.7823	35.7925	18.7121	22.1935	48.8954	9.08247	13.811	26.2692	40.0149	39.9051	39.0102	11.7667
	16	15.7707	22.3189	43.0149	38.7585	29.6272	97.8841	86.196	87.8726	88.633	93.2202	100	79.9515	78.3523	75.1797	80.3575	99.1735	82.8171	73.7887	69.7369	80.2691	97.5934	76.9509	64.7349	63.238	67.9791	89.6414	83.1112	81.8608	60.6204	68.6766	100	89.9334	93.4939	93.4939	84.9597	16.7054	27.2517	45.9728	30.7468	35.2495	61.687	15.1959	22.0083	36.627	51.5557	51.4239	50.5442	19.9775
	18	29.4218	37.5739	59.4387	56.5584	45.5623	99.902	95.8073	96.0472	95.2557	98.6464	99.3732	89.6495	89.0074	90.902	95.4472	100	93.8203	87.2116	88.4287	94.1556	99.7701	90.3018	87.2988	87.0787	89.9329	97.2177	92.3613	92.0865	84.2613	90.243	97.8911	97.404	98.5314	98.5314	95.8061	25.7443	37.0095	55.7182	45.2848	47.8887	72.9986	22.9832	31.1223	46.9061	62.3256	61.3756	60.7758	31.2432
	20	46.5868	52.8416	71.1327	72.4532	63.2344	100	99.5014	99.228	98.772	100	97.7587	96.1718	96.0988	97.4764	98.7982	98.6363	98.905	95.568	96.6009	99.3164	100	97.9922	96.1981	96.4033	97.3436	99.9001	97.8591	97.6251	95.0264	98.4094	95.4658	100	100	100	99.1549	36.4965	46.1109	63.4541	59.0171	59.4581	81.3979	32.9442	40.5281	54.9519	70.6386	70.7615	68.969	44.7751
	22	63.1031	66.7627	82.4541	84.0408	76.08	99.1828	100	100	100	98.8456	94.2735	99.6053	99.1576	99.5635	100	96.533	100	99.9327	99.716	100	97.1606	100	99.4384	99.4165	99.9259	100	100	100	99.7611	100	91.5709	97.4579	96.9812	96.9812	100	47.3779	55.0503	72.3556	71.1898	69.002	89.975	43.9676	50.0915	64.8419	77.4111	76.9194	75.9733	57.3392
	24	75.9259	76.2912	87.6891	91.253	85.7198	97.3831	97.6245	98.1144	98.919	96.7765	89.6334	100	100	100	99.7037	93.0475	99.5029	100	100	99.6835	93.5172	99.9119	100	100	100	99.5698	99.1887	98.7061	100	99.7366	87.6881	95.9655	93.1117	93.1117	99.5419	58.1512	62.705	77.3767	81.4666	76.2924	92.4279	54.5521	58.3729	69.059	82.8625	83.3084	82.6041	68.4235
	26	84.2164	83.2787	92.1898	96.183	92.4743	95.1668	94.208	95.0134	96.707	95.498	85.4071	98.8795	99.0365	98.1738	97.9241	89.2123	96.483	97.2963	99.0732	97.4387	89.6085	97.7812	98.9617	99.3299	99.4407	97.5388	97.9763	97.8467	99.7143	99.4438	83.0334	91.1696	90.6114	90.6114	97.2458	66.6828	69.1265	82.2097	89.186	82.2918	95.4691	64.0504	65.7271	74.8918	87.252	88.2736	87.7504	77.2014
	28	91.0108	88.1169	95.0512	98.5441	95.2508	92.4387	90.5727	90.6007	94.6443	93.4894	81.7294	97.7682	96.5896	96.7761	95.1817	83.7931	93.8396	93.8769	97.0645	95.0339	84.8827	95.7171	97.2852	97.3926	97.7388	96.1028	96.2586	95.7122	97.9392	97.3505	77.7566	87.7984	86.8322	86.8322	94.4621	74.5346	74.3509	86.7205	94.1314	86.8631	97.0207	72.6177	71.2078	79.3124	90.6068	92.0288	91.7576	84.1343
	30	95.1343	92.7823	97.8562	100	98.5834	88.9631	85.885	86.6149	91.7437	90.1473	77.1336	94.3985	93.5909	94.6441	93.454	79.0175	89.5885	89.8552	94.4854	91.683	80.3221	92.5553	95.5201	95.0807	95.6398	94.9317	94.755	93.6543	96.721	95.384	73.5037	82.7717	82.5441	82.5441	92.2018	81.2108	80.8715	89.5753	97.1742	92.0988	98.5707	79.8996	79.4854	83.888	92.6742	94.598	94.5845	89.9037
	32	96.2759	94.8024	97.856	99.9175	99.0471	84.575	80.4896	82.3756	88.8435	86.6487	72.4908	90.4924	89.9413	91.7031	90.0192	75.2073	85.8226	85.6697	90.8609	88.0701	75.9705	89.747	93.6813	93.2255	93.6584	93.9456	93.5589	91.9432	94.2146	93.519	69.4403	79.7979	79.0128	79.0128	89.4446	86.3639	85.166	92.6507	98.9879	94.8075	99.5129	85.6234	84.1745	87.2057	94.7656	97.3956	96.9382	93.5836
	34	98.9967	96.4842	100	99.7541	99.5341	79.9685	75.5773	77.6066	85.0495	83.4718	67.8553	87.3607	87.069	88.2547	87.1048	69.9039	81.4271	80.756	86.8733	84.6157	71.8578	87.7631	91.8121	91.3505	91.1661	92.5822	91.5527	90.1263	92.1383	91.0076	66.2274	75.5794	75.9263	75.9263	86.2429	90.1204	88.4103	94.0556	99.3179	96.5519	100	90.6398	88.2488	90.4547	96.0962	98.112	98.3676	95.9296
	36	100	97.4444	99.9059	99.0671	99.7771	75.2554	71.2049	73.3825	81.0052	79.6088	63.6076	84.4698	83.1947	85.4894	83.6653	65.7475	78.0731	76.9725	83.2406	81.2043	68.0532	85.2231	90.0325	89.7553	89.2704	91.4977	89.9538	88.232	89.2555	89.0073	63.2212	71.9749	72.9361	72.9361	84.2449	93.621	90.9608	95.8831	100	97.897	99.8858	93.609	91.3011	92.9598	97.1347	99.2975	98.981	97.7882
	38	99.814	98.7492	98.7308	97.3554	100	70.8513	66.1413	68.7349	77.2563	75.5572	60.5527	81.8744	80.8162	81.6613	81.2657	61.6601	73.9439	72.702	79.5604	78.0665	65.0267	83.576	88.3675	87.8574	87.551	90.6464	89.4945	87.3033	86.9231	87.0893	61.0074	69.0338	70.6737	70.6737	81.5436	94.9457	94.7104	97.6492	99.7877	100	99.9643	96.1952	95.6315	94.6982	97.7321	99.5502	99.3879	98.867
	40	99.5547	99.6831	98.2493	96.7524	98.7856	66.6802	61.5557	64.0238	72.0204	71.85	56.985	79.1829	78.0328	78.8772	78.7041	58.5227	70.6654	69.5093	75.7869	75.2964	62.1467	81.7172	86.7588	86.5201	86.0506	89.8127	88.6202	86.1395	85.5283	85.4718	59.2903	67.5687	68.6132	68.6132	79.1459	97.0464	97.0571	98.7143	99.3145	99.7555	99.8128	97.9938	96.3907	96.175	98.8927	98.98	100	99.5111
	42	99.9742	100	97.0781	94.7605	98.1019	61.5777	57.5078	59.9892	67.2721	66.9306	53.5144	77.1326	75.6715	76.5254	76.0567	54.9772	68.4692	66.2456	73.4527	72.7964	59.9982	80.9645	85.4058	85.2413	84.6336	89.2665	87.4303	85.5951	83.4538	84.359	57.7748	65.6735	66.4044	66.4044	77.7831	98.2427	99.954	98.9634	98.9402	99.3879	98.8134	99.0156	97.403	97.8493	98.6578	98.9703	99.91	99.8662
	44	98.2539	94.9415	96.2135	92.5537	95.058	56.3787	53.1618	55.426	63.4024	63.585	50.7154	74.8761	74.2822	73.7825	73.6539	52.5155	66.3047	64.4272	70.9611	70.7771	58.5949	79.9728	84.4596	84.4082	83.4888	88.7651	86.9925	85.0686	82.0587	83.4518	56.7203	63.9543	65.4061	65.4061	75.9965	99.168	98.07	100	98.1253	99.1745	99.4335	99.5713	98.4031	99.4679	99.0957	100	99.9236	100
	46	97.581	94.6016	95.4515	90.2998	92.1011	50.0641	49.6692	52.0647	59.613	59.1458	48.8029	73.1953	72.511	71.2375	71.5845	49.8832	63.4491	62.4891	68.6681	68.4939	57.0768	79.5958	83.6887	83.173	82.5284	88.2397	86.3539	84.2226	80.7828	82.6583	55.6802	62.9354	63.3212	63.3212	75.2888	99.3956	100	98.9846	96.9333	99.7135	98.1798	100	100	99.3068	99.4236	99.6424	99.8281	99.9028
	48	96.3014	92.1016	93.4382	86.1658	88.6169	45.0842	46.3299	48.9081	55.9666	55.3811	46.808	72.0072	70.9772	69.1878	70.3257	47.0885	61.5515	60.1157	66.8127	66.9252	55.6526	78.3237	82.4649	82.2676	81.8536	85.9774	86.0477	83.5405	80.1361	81.3545	54.8317	61.9795	61.7462	61.7462	74.0057	100	98.9524	98.6387	96.2456	97.7646	97.2226	99.714	97.0254	100	100	99.9085	99.8127	99.7657
[truncated: 5 more columns]

## Sheet: Fig1C
1C		Vero					Keratinocytes					Fibroblasts
		8	8	6	6	8
	Donor 1						6	6	6	6	8	8	8	8
	Donor 2						4	6	6	6	6	8	8	8
	Donor 3						6	6	6	8	6	8	8	8
	Donor 4						4	6	8	8	6	6	8	8
	Donor 5						4	6	6	6	6	8	8	8
	Donor 6						4	8	6	6	6	8	8	8

## Sheet: Fig1D
1D		Vero					Keratinocytes					Fibroblasts
		1.24841	0.942656	0.881948	1.08679	0.855275
	Donor 1						2.91282	2.15321	2.46219	1.94561	2.20101	0.982562	1.44012	1.32701
	Donor 2						2.61234	2.40018	2.543	1.98307	2.19851	1.29596	1.38858	1.77378
	Donor 3						2.23958	1.48353	2.76233	1.84506	2.20749	1.38403	1.33284	1.11222
	Donor 4						3.08504	1.95021	2.15571	1.68357	2.34527	2.53325	1.40313	1.79578
	Donor 5						2.54555	1.97638	2.25749	1.93247	2.47183	1.52371	1.48607	1.24765
	Donor 6						3.16414	1.36177	1.90702	1.90702	2.29599	0.980192	1.02926	0.654745

## Sheet: Fig1E
1E		Vero					Keratinocytes					Fibroblasts
		0.9877	1.0677	1.176	0.9433	1.5408
	Donor 1						38.9458	64.4627	41.7403	92.5442	107.694	0.331291	0.356368	0.157145
	Donor 2						81.9918	36.097	71.5341	98.8108	101.099	0.729127	0.776435	0.846945		*Empty cells represent replicates where an IC50 could not be calculated by Prism due to poor dose response
	Donor 3						88.2654			80.9589	74.9189	0.31301	0.237772	0.151195
	Donor 4						76.1998	56.1171	50.6139	42.5808	48.4929	0.48952	0.150089	0.153105
	Donor 5						70.4609	128.241		81.2515	73.5072	0.586722	0.40095	0.410754
	Donor 6						32.0458	18.3529	31.4988	31.4988	59.4083	0.49893	0.28159	0.365082

## Sheet: Fig1F
1F	Log Dose	Vero					Keratinocytes																													Fibroblast
	-3.69897	-99.8614	-99.8985	-99.5716	-100.145	-99.8328	-77	-77.03	-82.98	-64.78	-66.1	-69.73	-77.21	-70.98	-66.81	-68.35	-64.63	-88.89	-71.01	-71.6	-76.99	-77.72	-81.74	-84.02	-82.37	-76.35	-67.48	-68.33	-73.94	-75.71	-80.07	-88.53	-84.91	-84.91	-79.43	-99.8992	-99.9232	-100.017	-99.8624	-100.017	-99.7891	-99.962	-99.9175	-99.759	-100.022	-99.9731	-99.9983	-99.975	-99.9816
	-4.17609	-99.7646	-99.8174	-99.384	-100.023	-99.8793	-59.99	-44.97	-61.03	-40.55	-34.78	-45.41	-61.02	-47.72	-39.3	-41.03	-38.13	-90.73	-41.67	-47.07	-46.97	-52.06	-57.78	-60.18	-57.66	-48.49	-28.02	-40.19	-42.74	-45.75	-59.75	-76.25	-69.86	-69.86	-52.81	-99.8982	-99.8229	-99.7035	-99.8718	-99.9305	-99.6261	-99.9253	-99.9371	-99.7623	-100.003	-99.8713	-99.9146	-99.972	-99.8439
	-4.65321	-99.8416	-99.6553	-99.3693	-100.054	-99.7679	-42.89	-30.23	-36.67	-12.07	-11.29	-19.6	-42.33	-25.76	-2.59	-17.86	-18.97	-81.16	-2.82	-18.47	-20.36	-41.93	-30.23	-34.69	-31.72	-24.7	-3.98	-17.57	-10.65	-22.62	-44.49	-46.09	-39.57	-39.57	-25.85	-99.773	-99.7083	-99.7084	-99.3954	-99.5887	-99.2342	-99.8328	-99.7626	-99.4679	-99.8136	-99.8922	-99.8796	-99.5994	-99.7064
	-5.13033	-97.7534	-94.5155	-97.2746	-97.4859	-93.5241	-15.89	2.23	-10.45	1.48	3.43	-5.24	-26.15	-8.12	6.34	-9.04	8.93	-56.32	10.43	-3.44	2.58	-39.24	-10.07	-11.54	-12.38	-15.43	8.09	-2.14	6.45	-5.62	-30.12	-44.47	-24.69	-24.69	-8.73	-98.4464	-98.2488	-98.5054	-97.3803	-97.1251	-94.2179	-98.8953	-98.9883	-98.7334	-97.5914	-99.2878	-99.3783	-98.2773	-98.7578
	-5.60745	-81.0246	-72.5018	-68.0315	-80.6119	-63.4995	-10.88	15.54	-10.69	1.27	3.73	-0.53	-17.1	-2.12	13.01	-3.79	25.15	-5.07	12.15	-4.95	-6.29	-31.56	-10.96	1.6	-2.51	-3.31	9.4	-5.86	14.83	6.57	-12.98	-33.49	-14.52	-14.52	-3.15	-92.3224	-91.2512	-93.2643	-84.1646	-81.2507	-75.0336	-96.2511	-95.8553	-95.8997	-89.673	-95.4486	-96.9378	-88.2446	-94.0461
	-6.08458	-39.035	-37.384	-38.741	-42.9386	-27.3055	-4.24	19.1	-4.3	1.36	11.24	4.9	-18.79	-0.57	15.94	-0.98	18.61	-3.79	13.24	-1.59	4.44	-31.51	-4.98	-5.18	-5.19	-8.43	11.92	-5.52	16.71	3.45	-3.15	-26.46	-23.53	-23.53	-2.27	-71.3681	-69.4554	-77.9476	-49.1853	-48.7272	-46.4179	-76.9458	-81.9365	-86.6651	-60.6834	-85.2515	-88.7983	-52.8685	-71.8125
	-6.5617	-8.69775	-20.8835	-21.0625	-12.5805	2.39212	1.66	18.47	-14.11	-1.85	2.52	10.91	-24.44	2.87	17.31	-4.7	20.62	-5.57	15.47	-2.14	9.88	-33.57	-0.32	-3.32	-4.33	-0.96	14.36	3.45	8.24	7.75	-7.89	-32.28	-12.72	-12.72	0.58	-44.2271	-43.0627	-59.2208	-24.1436	-21.3379	-22.3549	-43.0538	-53.6098	-64.6373	-33.8731	-63.5066	-65.8951	-34.2839	-35.788
	-7.03882	10.8284	-15.4196	-10.5604	2.38123	17.096	5.91	24.61	3.1	3.28	-1.17	6.08	-22.09	2.39	12.15	-0.59	15.16	-42.29	3.66	-3.21	12.47	-31	-4.16	-8.36	0.42	-7.57	12.79	7.3	16.85	8.53	-19.22	-27.4	-14.27	-14.27	-5.59	-14.5508	-12.0283	-40.6956	-3.31352	-3.56794	-6.28876	-19.449	-19.0518	-34.0133	-12.3857	-36.8538	-40.0591	-8.08732	-11.3033
	-7.51594	19.1304	-1.18707	-0.87575	11.3034	23.2001	2.24	23.61	-5.84	5.3	5.28	4.55	-26.95	1.89	18.62	-0.48	4.78	-58.09	2.09	-0.64	8.28	-42.26	0.39	-8.57	-2.66	-7.09	14.74	11.25	10.63	0.22	-13.43	-19.6	-11.47	-11.47	-0.89	4.94614	11.2865	-20.429	3.81965	5.15607	7.13441	-2.18117	-4.27572	-6.70145	1.39937	-15.0989	-18.206	-2.46969	5.71707
	-7.99306	19.3955	4.47743	-8.05879	7.94565	15.1259	9.92	22.22	2.41	5.42	4.91	3.69	-23.13	0.77	20.01	6.02	1.24	-24.1	0.29	10.64	5.14	-38.23	-2.2	1.66	0.58	-4.4	13.84	11.8	11.26	6.18	-10.06	-33.65	-3.21	-3.21	1.36	15.4624	15.8293	-6.88094	9.70857	10.5366	10.2436	4.07345	13.7678	15.81	6.76772	1.41313	-23.5355	2.46626	5.79644
[truncated: 4 more columns]

## Sheet: Fig2D
2D	HSV-1 GFP												Fibroblast tdTomato
	24 hpi				48 hpi				72 hpi				24 hpi				48 hpi				72 hpi
	0.0 MOI	0.1 MOI	1.0 MOI	10 MOI	0.0 MOI	0.1 MOI	1.0 MOI	10 MOI	0.0 MOI	0.1 MOI	1.0 MOI	10 MOI	0.0 MOI	0.1 MOI	1.0 MOI	10 MOI	0.0 MOI	0.1 MOI	1.0 MOI	10 MOI	0.0 MOI	0.1 MOI	1.0 MOI	10 MOI
	14933.9	16522.4	20291	21641.6	10782.8	19544.6	17300.4	16671.9	7357.3	12310.5	10330.3	10172	4408.92	4179.65	5063.97	4724.87	4564.24	4626.06	5232.5	5088.7	1084.6	1106.16	1305.09	1232.81
	14102.5	16065.8	13686.5	22915.9	10294.6	19336	15674.9	15935.9	6875.13	13087.3	10897.2	10542.4	3700.78	3377.02	3937.04	3506.49	3905.67	3958.69	4316.3	3711.14	1017.9	1006.45	1081.84	948.816
	14929.8	17072.5	20300.3	22380.7	10594	18721.2	19742.8	18652.7	7117.57	11943.5	12527.1	11529	3895.22	3923.38	4002.52	4279.12	4043.66	4528.33	4446.17	4922.02	1045.63	1162.13	1115.27	1289.39
	15060.9	16926.1	21608.7	23157.1	10266.5	17655.6	21591.4	19026.5	7030.15	12018.6	13138.5	11561.8	4039.14	3682.07	3553.3	4425.33	4226.93	4319.8	3846.41	4732.49	1115.12	1137.2	914.93	1213.3
	15057.5	17322.5	20703.1	23598.6	10680.9	20930.8	19278.8	18506	7091.94	13973.5	12289.9	11802.4	3464.37	3272.22	3409.9	4742.7	3794.67	3792.85	3816.45	4927.23	1046.94	979.743	970.607	1222.46
	14724.7	16951.3	20140.4	23558.1	10521.4	19471.8	20797.2	20220.6	6981.11	13116.4	12510.3	11978.1	3697	3916.28	3481.76	3227.68	4043.87	4564.94	4003.34	3613.23	1055.13	1179.52	978.164	905.854

## Sheet: Fig 3C
3C		HSV-1 GFP								Fibroblast tdTomato
		submerged				ALI				submerged				ALI
		n1		n2		n1		n2		n1		n2		n1		n2
	plate	median	SD	median	SD	median	SD	median	SD	median	SD	median	SD	median	SD	median	SD
	1	3122.03	131.492	10034.3	978.944	2238.62	946.761	835.072	122.11	887.672	16.791	29235.7	16494	3835.78	2194.38	3940.43	504.541
	2	9992.6	576.991	9429.31	663.46	3995.98	1188.38	944.661	247.944	3964.38	427.401	14227.2	9704.63	3910.65	567.583	3910.55	308.989
	3	8887.85	239.25	8468.81	832.438	4587.88	540.734	884.006	231.543	4220.67	254.956	46654.1	25566.2	5396.56	1159.19	3163.74	517.444
	4	8661.35	409.352	8655.5	342.469	1321.45	1670.97	1094.57	161.736	5044.99	471.729	5577.98	3502.94	1264.11	1517.68	3396.6	622.379
	5	8167.25	439.065	9058.73	1345.69	1445.41	2027.55	1165.42	855.69	4536.66	356.081	11614.4	4791.69	1930.13	644.448	1445.74	548.278
	6	8184.71	399.613	8462.68	538.323	3778.4	3987.03	1995.67	430.186	4161.77	147.965	7139.15	2209.62	2061.34	354.385	3052.03	336.673
	7	9145.33	446.63	7956.71	291.351	3707.61	788.083	1073.01	252.891	4312.62	389.224	5519.79	1005.05	2376.7	244.197	2296.99	175.535
	8	7702.9	360.998	7614	219.074	2909.84	1987.12	1216.84	536.798	4522.47	203.286	3776.07	286.111	1882.96	284.987	2373.85	400.388
	9	8156.89	405.31	6955.39	496.532	965.731	3085.79	1311.58	305.724	3693.94	90.4272	2461.82	254.873	1789.03	783.173	6411.54	741.11
	10	8444.55	391.622	4976.05	947.23	3920.28	1493.92	1901.53	334.31	4860.52	349.789	2094.42	1229.16	1785.38	390.859	5175.82	1418.76
	11	8324.67	360.623	4058.03	351.439	4248.33	1516.73	2060.26	314.751	4224.51	238.112	1674.88	1070.69	1480.09	206.104	5320.93	681.686
	12	8073.42	152.235	2435.34	173.535	6093.35	4691.96	1585.85	977.602	4188.67	198.949	2608.51	769.918	1512.13	1241.72	6955.27	5046.99
	13	9356.9	1087.24	9021.46	540.179	690.252	2316.91	623.925	545.98	4387.38	216.246	3910.17	347.267	330.141	31.7203	8026.81	675.149
	14	9380.06	455.485	9105.77	571.75	6880.58	2065.92	3936.24	900.606	4220.36	91.1165	4782.12	456.926	2206.03	868.044	8726.35	1302.17
	15	9231.82	695.965	6096.47	333.754	275.708	34.8217	2936.84	664.343	4281.81	414.539	4266.78	300.846	5910.95	1559.2	8263.52	979.142
	16	7781.42	226.021	6255.46	247.232	2677.76	2447.81	2693.2	1829.11	4039.51	313.851	3586.79	547.433	10673.1	16754.4	4395.95	830.773

## Sheet: Fig3D
3D		submerged		ALI
	Compound	%activity (n1)	%activiy (n2)	%activity (n1)	%activiy (n2)
	2,3-Dimercapto-1-propanol	2.376	3.553	1.727	74.698
	Trifluoperazine hydrochloride	0.359	8.707	53.787	15.321
	Procodazole	5.597	6.64	16.785	134.832
	INO-1001	0.726	12.295	32.863	379.58
	Amantadine hydrochloride	5.985	8.492	179.333	14.372
	Acyclovir	37.736	34.49	134.99	94.805
	Aspirin	10.944	9.849	200.011	73.508
	ACETAZOLAMIDE	7.993	7.054	48.791	33.281
	4-(2-Aminoethyl)benzenesulfonyl fluoride hydrochloride	11.073	6.484	20.464	40.062
	Alprenolol hydrochloride	1.063	7.373	14.172	27.078
	Benzamide	12.444	16.546	89.472	56.787
	Baclofen	4.492	1.22	19.468	33.381
	null	5.078	13.703	56.154	30.986
	Chloroquine	5.554	9.206	10.073	454.081
	Clomipramine hydrochloride	7.421	3.224	4.179	37.541
	Chlorpromazine hydrochloride	5.488	2.603	34.143	42.66
	Dipyridamole	9.397	5.175	262.002	75.419
	Ebselen	3.367	7.532	84.098	91.645
	Fluphenazine hydrochloride	12.834	10.417	37.343	77.212
	Fluorouracil	1.398	0.416	58.525	5.33
	Ganciclovir	21.615	29.214	105.733	101.219
	Haloperidol	10.775	1.273	49.692	101.149
	Hydrochlorothiazide	0.442	3.041	28.793	53.813
	Hydroxyurea	8.692	11.326	142.428	264.705
	Ibuprofen lysine	8.115	1.839	36.422	4.871
	Indomethacin	4.846	13.225	10.999	48.595
	Loperamide hydrochloride	6.346	1.643	40.778	28.533
	Loratadine	5.315	4.632	448.278	98.858
	Minoxidil	7.661	29.803	26.655	19.408
	Mitoxantrone	20.828	15.71	88.772	100.838
	Niclosamide	9.209	13.964	41.545	68.733
	Palmitoylethanolamide	3.299	1.767	257.495	81.1
	Propranolol HCl	13.498	4.776	31.263	3.697
	Pentoxifylline	1.221	0.648	2590.58	344.593
	Promethazine HCl	4.98	2.844	27.385	104.255
	Praziquantel	2.578	4.18	94.692	618.886
	PROMAZINE HYDROCHLORIDE	9.036	9.193	79.183	69.313
	Ranolazine	6.9	6.485	29.269	34.612
	Rolipram	13.415	0.553	21.77	70.079
	SB-415286	6.336	4.345	108.863	31.425
	Thalidomide	5.992	2.945	38.974	700.675
	Tyrphostin A9	5.23	9.139	56.385	66.481
	Disulfiram	1.48	0.878	40.128	111.296
	Triflupromazine hydrochloride	4.837	12.181	73.432	50.808
	Triamterene	3.727	3.56	7477.49	3.66
	Tyrphostin AG 555	7.075	6.333	46.443	30.566
	THIOCTIC ACID	10.591	6.136	46.007	3.854
	Tulobuterol hydrochloride	10.217	3.264	86.65	43.254
	Trimethoprim	0.732	0.027	4201.73	103.615
	Chlorhexidine HCl	28.271	18.042	77.853	57.239
	Zoxazolamine	8.377	6.878	39.116	36.983
	Gramine	4.65	4.426	70.995	106.935
	Monobenzone	3.178	12.633	59.366	50.935
	Oxethazaine	3.813	0.025	69.429	12.984
	Mafenide (Acetate)	1.914	10.091	21.904	65.741
	HARMINE	23.471	8.229	87.845	78.924
	(Z)-Capsaicin	13.155	2.229	45.693	25.83
	Kaempferol	0.916	4.636	29.457	13.24
	Methazolamide	1.108	9.851	86.707	47.373
	TRIMETHOBENZAMIDE HYDROCHLORIDE	2.339	5.11	1852.94	50.782
	Alprostadil	6.4	2.987	62.259	279.914
	Metformin	1.692	1.952	38.873	26.886
	Sulfadoxine	3.259	3.648	58.646	3139.84
	Hycanthone	2.633	8.33	69.138	1.45
	Moroxydine HCl	10.947	2.034	28.883	101.592
	Chloropyramine hydrochloride	29.544	7.86	87.185	89.445
	Naproxen sodium	4.059	1.488	83.14	12.103
	Probucol	22.867	8.51	18.88	45.683
	Mycophenolic acid	9.28	4.296	55.82	131.15
	Nabumetone	6.548	3.374	13.374	48.882
	Ticlopidine hydrochloride	6.136	5.142	52.744	3.013
	Omeprazole	0.483	4.953	0.317	30.27
	ATOVAQUONE	1.22	1.262	33.164	50.34
	Thiamine chloride	3.252	10.619	369.086	28.351
	Amodiaquine	4.052	6.595	99.684	68.925
	Thiethylperazine Malate	3.532	12.375	17.995	197.008
	Curcumin	10.914	3.959	34.408	56.366
	OLEANOIC ACID	5.874	4.129	150.01	23.294
	Baicalein	4.623	0.103	5541	332.857
	alpha-MANGOSTIN	18.187	17.375	70.545	41.19
	Cyanein	35.984	35.61	101.296	109.071
	CIANIDANOL	6.279	6.641	89.709	1314.04
	Antimycin A	13.316	2.543	90.528	69.08
	Psoralen	5.474	32.059	52.822	155.857
	Resveratrol	5.653	0.026	23.411	13.826
	Cycloheximide	36.847	28.437	102.39	100.733
	Tetrandrine	5.378	1.403	1550.44	62.543
	(+)-Usniacin	15.677	9.751	68.905	1075.46
	Fasudil hydrochloride	14.141	4.839	28.45	36.702
	Sodium Phenylbutyrate	5.85	7.154	44.617	23.561
	PHENAZOPYRIDINE HYDROCHLORIDE	5.941	11.498	89.282	2.439
	Doxazosin Mesylate	2.843	11.07	126.599	59.599
	Methocarbamol	13.675	1.245	1044.15	4.926
	Perhexiline	16.04	22.02	73.33	103.118
	Itraconazole	8.116	6.86	25.426	8179.68
	5,5-Diphenylhydantoin	5.063	2.132	28.983	33.464
	Sirolimus	0.34	5.495	357.406	101.214
	Anisotropine methylbromide	0.23	4.216	37.02	25.169
	ACETYLCYSTEINE	2.523	1.695	21.452	4.626
	Stavudine (d4T)	2.466	11.279	871.109	39.957
	Loxistatin Acid (E-64C)	8.972	7.749	47.233	10.637
	Zidovudine	3.331	0.518	140.535	109.431
	Megestrol acetate	15.131	3.548	92.719	138.992
	Daunorubicin	40.966	36.504	88.764	70.312
	Emetine dihydrochloride hydrate	33.057	35.88	107.532	99.14
	Emetine	30.07	26.474	98.681	112.323
	Doxorubicin	31.437	23.943	101.632	107.841
	null	7.072	19.756	10.19	21.16
	N-Desmethylclozapine	8.5	11.696	661.941	47.076
	U-0126	2.246	6.092	4710.14	167.746
	NU-1025	7.467	3.914	6651.97	465.621
	Splitomicin	1.623	5.465	6.779	12.029
	Arctigenin	9.752	6.111	87.622	83.202
	Gabexate mesilate	10.492	5.617	39.458	12.868
	Nevirapine	24.357	0.457	91.724	33.146
	Imiquimod	4.053	6.528	27.257	237.861
	Salicylanilide	2.656	3.285	37.254	109.191
	Droxinostat	6.097	5.896	61.297	68.309
	Deferiprone	2.225	16.466	53.327	20.958
	Didanosine	6.058	13.665	98.213	529.254
	Zalcitabine	11.917	17.28	547.087	101.981
	Ribavirin	0.36	15.689	25.012	10.224
	Azithromycin	7.58	9.422	176.466	2944.85
	Nitazoxanide	2.279	2.887	321.816	8.405
	Nelfinavir Mesylate	15.715	0.983	3699.21	101.521
	2'	10.988	7.995	18.089	43.518
	5-Azacitidine	5.553	4.406	11.306	10.237
	CHLORAMPHENICOL	0.556	0.808	18.743	0.573
	CETYLPYRIDINIUM CHLORIDE	17.467	9.622	93.719	98.968
	Glutaraldehyde	1.352	1.24	3.741	17.21
	Valproic acid sodium salt (Sodium valproate)	1.688	7.042	164.832	30.105
	Aminothiazole	7.884	9.596	20.56	195.637
	HEXYLRESORCINOL	11.905	5.266	44.562	38.518
	DANTHRON	3.287	7.408	22.856	134.66
	COUMARIN	2.182	12.815	50.803	95.816
	6-Mercaptopurine	1.56	2.041	2.876	23.355
	Chrysophanol	9.211	6.712	30.378	16.631
	Cichoric Acid	7.757	6.066	85.875	48.656
	Triciribine	7.759	0.041	44.049	38.71
	Conessine	11.574	3.339	25.44	7.622
	Finasteride	1.13	7.636	102.687	188.348
	Brivudine	39.588	29.922	68.691	252.086
	CYCLOSERINE (L)	5.484	9.106	28.891	29.87
	Cyclosporin A	3.14	16.675	18.973	14.329
	3-Deazaadenosine	0.808	15.069	38.56	67.787
	Ivermectin	4.526	3.509	47.98	3549.47
	Hinokitiol	2.08	9.562	56.963	240.255
	CHLOROXYLENOL	6.765	12.528	0.151	47.063
	Tioguanine	2.645	13.019	99.466	45.723
	AMINACRINE	37.684	31.421	100.811	76.996
	.	5.054	3.605	51.268	1.814
	Lapachol	7.137	0.038	3834.79	112.251
	LANATOSIDE C	43.035	36.797	101.415	101.948
	ANTHRAQUINONE	2.393	12.395	45.734	288.253
	Tioxolone	2.134	23.765	96.658	16.341
	Exalamide	3.214	4.85	24.022	55.949
	Salinomycin	1.556	12.485	63.226	47.472
	SENNOSIDE A	1.491	2.422	41.086	5.744
	Irbesartan	15.834	2.674	1017.57	98.081
	Losartan potassium	1.466	3.734	8.48	24.924
	Famciclovir	1.932	8.098	72.615	0.21
	Rosuvastatin Calcium	8.984	0.623	19.008	47.118
	Telmisartan	9.606	3.725	108.747	75.598
	Miltefosine	9.925	19.431	172.91	45.212
	Tegaserod maleate	5.746	2.051	46.106	49.922
	TILORONE	9.397	10.913	1625.31	77.918
	DIMETHYLCAFFEIC ACID	9.802	1.017	7.849	13.513
	Trigonelline hydrochloride	7.849	4.235	31.549	7.919
	Ostol	13.73	5.043	32.471	72.274
	NOBILETIN	9.141	9.785	17.111	10.474
	SOLANESOL	19.163	6.352	7.656	7.42
	Tanshinone IIA	13.714	0.159	37.352	54.556
	Flavanone	7.602	10.568	516.456	88.414
	null	8.924	12.034	82.971	99.557
	3,4 -DIHYDROXYFLAVONE	1.362	10.067	6042.81	380.131
	null	3.072	6.241	67.81	46.13
	null	5.143	21.463	36.526	12.297
	null	4.82	12.143	52.321	557.767
	Efavirenz	12.566	3.504	40.201	52.602
	LAMIVUDINE	1.098	33.227	25.961	36.777
	Etidronate	5.323	3.708	55.117	22.823
	Sodium Salicylate	9.094	11.698	767.025	51.038
	Imatinib	11.013	14.449	13.057	25.476
	Mycophenolate mofetil	6.347	11.56	43.725	39.232
	INDINAVIR SULFATE	8.724	1.106	4.136	31.634
	Ritonavir	10.014	8.737	26.768	0.097
	Hydroxychloroquine sulfate	4.007	3.291	35.773	72.716
	Rimantadine	11.671	13.751	182.487	47.549
	Zoledronic acid monohydrate	9.273	5.505	21.611	96.754
	Salubrinal	1.148	6.625	41.284	78.888
	Scriptaid	23.223	24.454	9.981	69.426
	Cephalotaxlen	9.938	8.574	18.633	65.702
	Oxymatrine	14.712	3.063	97.205	567.785
	Auranofin	30.329	24.8	101.894	97.543
	Nafamostat mesilate	7.857	10.883	18.686	14.581
	Adefovir	2.657	2.916	98.335	1.597
	2-Hydroxy-N-(4-hydroxyphenyl)-benzamide	15.418	0.389	50.924	18.182
	RUTOSIDE (rutin)	4.396	11.7	72.364	64.176
	Mecarbinate	6.087	11.896	29.59	268.048
	Doxycycline	3.734	1.388	1.18	37.03
	Cepharanthine	2.19	4.338	4.784	76.564
	Euphobiasteroid	8.566	15.528	65.96	109.64
	Artemisinin	1.143	1.152	92.208	107.984
	Calpain Inhibitor I, ALLN	12.014	2.172	36.108	17.713
	Pepstatin	6.647	0.027	19.369	30.683
	MG-132	23.69	21.493	83.348	88.871
	Opipramol dihydrochloride	6.749	0.677	68.104	3226.57
	H-89	5.577	2.006	32.102	37.53
	L-tetramisol	4.099	6.405	718.16	82.232
	Bafilomycin A1 from Streptomyces griseus	34.678	26.91	40.994	155.691
	N'-NITROSONORNICOTINE	4.962	3.706	12.077	37.229
	Betulinic acid	20.151	21.834	129.656	39.54
	Lycorine HCl	31.436	35.053	98.712	104.31
	CA-074 Me	4.827	5.339	269.096	56.448
	Calpeptin	2.124	6.05	60.38	48.143
	Ilomastat (GM6001, Galardin)	24.741	11.248	4.704	67.954
	Leupeptin, Microbial	8.624	1.187	72.895	23.234
	Sodium Monensin	10.498	7.362	64.968	85.926
	FK-506	1.531	10.574	25.929	97.958
	Shikonin	4.793	5.099	44.53	43.709
	Aloe-emodin	11.744	3.374	9.563	62.438
	CATALPOL	3.049	8.8	54.412	194.573
	Daidzin	6.602	11.23	16.434	0.968
	E-64	3.027	13.137	147.233	37.741
	Honokiol	1.207	11.041	898.796	20.268
	ISORHAMNETINE	0.795	17.164	82.171	72.069
	LUTEOLIN-7-GLUCOSIDE	8.011	5.561	100.249	58.755
	TUBERCIDIN	42.009	32.959	104.23	100.222
	HARRINGTONINE	43.872	35.512	80.021	99.31
	null	6.26	21.6	14.418	71.913
	Fumagillin	2.357	6.291	19.125	24.917
	Trisiloxane, octamethyl-	1.044	6.271	3136.63	760.289
	Octyl gallate	0.023	4.218	92.699	72.522
	DOCUSATE SODIUM	5.457	15.506	3.512	4.725
	EPIGALLOCATECHIN-3-MONOGALLATE	9.02	14.551	79.739	134.779
	null	5.146	6.77	460.711	20.907
	D-Glucuronolactone	0.574	7.321	21.62	6.985
	Entacapone	9.798	0.605	33.969	2.536
	Eprosartan (mesylate)	11.926	1.324	88.262	35.102
	Abacavir hemisulfate	8.923	10.202	17.524	50.998
	Zanamivir	6.759	7.335	15.557	3054.97
	Entecavir (monohydrate)	21.335	15.971	72.259	101.769
	Emtricitabine	4.389	5.548	36.176	4924.58
	Pitavastatin calcium	12.362	7.284	46.044	70.33
	Erlotinib	16.057	4.795	20.437	75.384
	Artesunate	1.17	3.526	262.56	93.089
	Prulifloxacin	20.194	5.49	6.816	9.185
	Adefovir dipivoxil	30.142	27.837	95.796	99.407
	Plerixafor hydrochloride	0.572	17.917	5.959	45.134
	Vadimezan	11.014	12.645	2.812	17.453
	Entinostat	7.537	1.671	27.756	68.666
	NH125	6.641	1.054	96.353	97.947
	Orlistat	5.734	3.292	2919.76	8.988
	Pamidronate Disodium	0.482	3.013	51.09	49.498
	PB-28	2.157	13.044	13.827	952.296
	FTI-277 hydrochloride	2.652	7.161	103.284	320.063
	L-685458	1.932	4.606	23.631	5.858
	Picolinic acid	8.745	7.54	0.309	28.271
	Arbutin	13.997	12.166	503.87	99.484
	Diperodon HCl	3.753	8.979	49.808	13.519
	Oxonic acid potassium salt	5.96	12.833	1.226	6.687
	N-ACETYLNEURAMIC ACID	6.533	6.674	92.056	31.961
	L-(+)-Lysine monohydrochloride	6.312	1.152	0.162	64.459
	Pyridoxal phosphate hydrate	6.945	5.727	91.998	10.682
	Trifluorothymidine	26.438	21.172	62.443	64.579
	Ammonium diethyldithiocarbamate	5.219	7.31	3440.61	582.314
	Pemetrexed	4.208	8.239	75.642	10.695
	Aloxistatin	5.077	11.809	33.01	61.935
	Raltegravir Potassium	0.168	3.23	49.416	73.302
	Candesartan	2.093	29.448	70.311	42.711
	Lenalidomide	3.386	10.297	418.634	4.699
	Camostat	5.782	6.55	190.125	37.403
	Tenofovir	3.328	1.071	68.961	178.516
	ZK 756326	1.209	9.668	156.909	40.083
	GSI-IX	7.198	16.106	28.121	50.057
	(+)-Chelidonine	14.695	5.172	38.028	81.2
	AG-14361	2.804	5.752	13.831	63.328
	Fosamprenavir Calcium Salt	8.157	8.233	114.299	126.131
	Gemcitabine	36.554	32.941	67.44	88.244
	Hyperoside	0.49	0.457	210.393	24.577
	Neochlorogenic acid	1.242	5.184	17.014	19.327
	Oxyresveratrol	2.624	12.64	70.375	136.816
	Aucubin	1.969	14.963	99.779	309.458
	Valsartan	2.546	7.945	440.099	2680.08
	AMINOLEVULINIC ACID HYDROCHLORIDE	21.067	2.76	5854.1	337.406
	Pristimerin	4.883	18.332	102.719	97.357
	LOGANIN	6.841	6.354	111.659	45.484
	Foscarnet Sodium	1.836	8.872	9491.37	12.068
	Genkwanin	4.395	4.767	1222.96	59.741
	Limonin	3.102	13.768	2.654	33.055
	Valaciclovir	29.873	30.724	100.112	88.986
	Topiramate	5.051	5.258	103.559	16.719
	Sitagliptin	13.046	2.984	7.154	15.781
	Ethambutol HCl	1.675	10.744	17.676	6.236
	Celastrol	32.8	22.208	100.968	102.182
	EPICATECHIN MONOGALLATE	8.149	18.863	23.904	48.825
	Dorzolamide hydrochloride	8.671	7.527	21.456	187.415
	Oxprenolol hydrochloride	1.505	4.398	15.805	84.268
	Brinzolamide	8.175	3.236	8.008	52.907
	Lisinopril	4.605	17.201	113.776	5.289
	Idoxuridine	0.637	24.929	95.934	82.434
	null	5.17	6.071	30.234	5.347
	Picroside 2	4.615	11.275	21.589	24.521
	Cephaeline	32.478	36.632	102.157	98.191
	Gentiopicroside	9.305	9.817	18.081	39.946
	Isochlorogenic acid C	6.05	7.447	58.305	49.267
	Penta-O-galloyl-Î²-D-glucose hydrate	1.322	12.572	37.214	69.509
	Pyrvinium pamoate	12.27	2.943	346.552	39.467
	2,4-Dichlorobenzyl alcohol	2.003	5.937	199.392	89.33
	Aprepitant	4.598	0.386	16.974	122.216
	Valpromide	8.437	2.083	118.357	27.1
	null	2.577	20.466	99.01	119.165
	Vicriviroc (SCH-417690)	2.987	15.465	27.23	44.097
	Atazanavir	3.67	2.922	18.027	77.991
	Tigecycline	4.585	9.487	169.916	21.175
	Maraviroc	1.812	0.031	230.931	37.038
	VX-765	18.912	5.215	33.274	11.686
	ML324	6.344	15.425	10.279	47.336
	Aloin	0.476	1.139	28.359	1.708
	FR-180204	16.106	5.475	96.131	11.367
	Cidofovir	23.271	11.939	29.125	39.402
	Bardoxolone methyl	31.625	28.225	97.85	115.211
	GRL0617	0.023	19.032	24.342	75.517
	PLpro inhibitor	0.297	1.674	323.257	23.361
	Selumetinib (AZD6244)	8.162	1.23	98.447	25.566
	UNC-0638	0.065	3.952	35.123	37.297
	Tofacitinib	10.6	17.92	5907.02	191.837
	Saracatinib	29.589	8.304	6.39	36.081
	Midostaurin	21.501	16.204	78.228	41.269
	Bortezomib	35.836	36.133	113.022	103.364
	Saxagliptin	6.936	2.337	98.061	118.186
	null	5.823	51.004	8.988	17.616
	INCB018424	2.165	9.357	57.926	14.952
	Arbidol	6.018	7.105	30.565	180.953
	Olmesartan	2.389	47.843	42.052	18.057
	Polydatin	4.769	7.75	12.72	7.312
	2-Deoxyglucose	7.723	1.284	565.479	4889.63
	3-Hydroxy-4-methoxycinnamic acid	6.278	4.43	2.613	0.234
	Amentoflavone	3.748	7.27	58.885	11.77
	Fangchinoline	18.624	2.894	37.368	9.812
	Methyl gallate	19.937	14.159	136.921	493.473
	LDN-57444	0.469	4.505	46.179	99.44
	IU1	20.374	14.806	78.68	113.732
	Carfilzomib	40.65	32.369	73.433	100.367
	ISOX	7.731	24.983	86.581	78.07
	ABT-888	2.158	6.931	37.311	1.15
	GSK-650394	1.983	5.867	63.465	42.301
	JQ1	13.275	22.563	95.375	87.832
	Pleconaril	7.523	2.423	55.341	23.685
	Desipramine hydrochloride	7.676	0.402	32.751	187.876
	ML323	3.79	8.749	2.337	40.227
	S31-201	14.612	7.326	4.752	82.485
	Rivaroxaban	3.99	13.308	19.283	30.848
	Fiacitabine	30.059	29.05	98.63	98.126
	Iniparib	4.263	5.233	17.01	17.046
	Degrasyn	2.326	10.548	5.555	63.98
	Panobinostat	32.998	9.771	70.494	37.457
	Enzalutamide	4.301	2.688	190.531	63.557
	Pracinostat	33.145	18.379	67.477	38.47
	Ponatinib	1.859	10.095	51.872	115.389
	AR-42(HDAC-42)	36.247	21.416	58.917	63.93
	Belinostat	17.781	26.73	39.683	83.085
	Rucaparib	4.182	3.892	2.935	63.2
	Trametinib	8.538	12.342	93.542	62.551
	Mocetinostat	12.542	1.225	372.801	4.849
	MK-0752	10.636	11.615	65.495	38.385
	Silmitasertib	15.839	21.224	65.026	82.329
	JZL-184	0.819	0.675	160.723	28.905
	Linezolid	8.491	5.606	4.66	95.698
	Penciclovir	34.819	29.327	52.08	71.521
	Spautin-1	8.048	9.841	27.19	80.724
	P 22077	3.038	1.193	38.719	19.945
	Sivelestat sodium salt	9.524	3.133	37.034	16.34
	Chidamide	10.297	5.01	71.031	2.978
	Tubastatin A	4.908	0.949	41.212	25.26
	M-344	33.642	11.851	63.083	25.674
	I-BET762	6.67	0.344	828.391	101.145
	AnacardicAcid	0.403	10.614	12.261	24.64
	OLEANDRIN	44.316	36.432	81.368	101.848
	Risedronate sodium	7.929	4.248	0.296	74.537
	Pimobendan	0.676	17.929	60.044	97.27
	I-BET151	10.673	9.828	11.851	343.789
	A-966492	16.178	2.856	4.992	397.429
	Ac-DEVD-CHO	14.176	2.16	8.941	42.678
	PCI-34051	5.81	5.016	70.331	72.305
	MLN-4924	5.466	3.236	102.123	102.505
	Oprozomib	25.459	28.399	93.229	100.439
	Baricitinib	20.391	11.277	92.27	10.739
	Etravirine (TMC125)	4.953	9.064	21.976	100.31
	Peramivir	3.93	6.663	49.432	91.062
	Niraparib	2.136	8.224	566.403	97.993
	Rupintrivir	0.35	6.515	38.891	85.106
	Sofosbuvir	0.695	3.843	10.869	251.572
	Nesbuvir	10.54	5.433	912.945	205.004
	Delanzomib	27.788	25.465	89.707	101.628
	Birinapant	7.84	6.693	10.603	164.95
	Emricasan	2.291	3.486	48.206	8.698
	Abexinostat	20.83	14.324	86.517	60.272
	Quisinostat	27.949	27.111	46.716	79.592
	Danoprevir	16.02	9.582	4817.13	497.266
	Avagacestat	10.989	5.911	18.938	40.626
	LY-2886721	4.015	5.816	39.56	9.689
	BMS-707035	2.675	1.113	248.666	22.416
	PHA-680632	3.04	9.616	86.692	95.412
	Safinamide	7.779	10.02	33.465	134.227
	VX-222	10.542	9.532	59.555	54.582
	Daclatasvir dihydrochloride	14.14	2.933	29.216	40.385
	PIK-93	17.704	16.619	110.977	95.301
	Hesperadin	26.52	27.949	98.013	110.942
	Telaprevir (VX-950)	0.775	13.803	47.769	107.01
	Apixaban	16.155	4.024	2.35	16.119
	Semagacestat	9.288	3.698	250.965	33.658
	telbivudine	2.796	2.083	29.551	79.149
	Roflumilast	21.113	8.887	225.98	355.338
	AZ-960	9.668	5.881	64.143	68.478
	Bergenin monohydrate	4.713	3.974	78.685	202.759
	BMS-378806	6.316	9.036	47.761	8.835
	SNX-2112	39.505	34.528	101.359	100.604
	Odanacatib	3.017	6.413	56.303	71.584
	INK-128	30.4	33.623	100.72	101.032
	Linagliptin	3.911	27.575	0.294	27.059
	Geniposide	5.054	3.181	53.117	94.233
	YM-201636	6.142	5.724	97.232	77.64
	CUDC-907	36.84	29.32	77.838	94.944
	Aloperine	1.193	3.005	54.249	4.047
	Verteporfin	3.395	3.91	21.766	1.718
	Dabrafenib	0.646	8.259	153.387	51.96
	Givinostat hydrochloride	30.159	33.289	79.512	95.294
	PD-151746	13.687	7.184	97.146	5.922
	LY-411575	12.353	16.887	77.699	103.76
	Batimastat	12.064	16.884	12.438	42.541
	6-Bromoindirubin-3'-acetoxime	15.049	3.297	24.448	13.062
	UK-383367	1.105	13.759	85.587	28.393
	SB-3CT	4.895	9.984	96.711	57.622
	CDK9 Inhibitor	15.95	8.506	263.56	6257.31
	KUC107871N	9.776	8.623	620.681	5297.06
	KUC105555N	11.733	1.125	27.933	58.194
	Ginsenoside Rb1	11.776	0.273	47.353	7.415
	ML414	8.61	3.226	26.283	49.831
	GSK1324726A	10.39	5.655	106.236	165.869
	N/A	1.382	7.831	19.484	41.997
	RVX-208	2.483	9.682	150.022	9.993
	GI254023X	3.137	5.227	3.774	18.315
	Retro-2	0.66	4.249	47.744	21.548
	Resiquimod	3.906	12.954	12.794	17.47
	PJ34 Hydrochloride	7.303	3.306	74.676	61.318
	UPF1069	6.526	22.457	6.563	29.54
	Golgicide A	2.759	5.148	43.402	94.223
	SRPIN340	7.085	4.4	3653.92	349.998
	Marimastat	19.601	0.138	35.696	28.824
	(±)-PPCC oxalate	9.535	13.597	55.457	48.692
	S1RA	7.004	7.781	9.14	52.613
	Dapivirine?TMC-120	0.153	3.921	90.755	60.529
	Betrixaban	4.766	4.201	38.919	28.422
	NMS-873	16.509	13.047	107.77	100.53
	Atglistatin	16.077	5.968	98.85	35.142
	PR-619	5.361	6.999	52.412	180.065
	XEN 445	4.38	0.219	4.907	19.315
	Clevudine	1.161	4.411	38.759	35.181
	Favipiravir	6.909	0.05	262.345	4276.62
	null	5.257	17.591	91.65	20.197
	null	8.031	9.197	5.69	27.52
	Maribavir	14.864	13.336	62.581	100.046
	Merimepodib	1.633	3.301	15.249	1.422
	Alvelestat (AZD9668£©	2.926	11.383	30.972	54.587
	ABT-333	3.733	6.078	72.109	61.125
	XL 413 hydrochloride	9.603	7.771	36.838	28.987
	TMP269	0.11	19.329	12.007	22.715
	Boceprevir	6.704	11.906	98.858	90.368
	Narlaprevir	1.265	7.288	23.432	24.285
	Simeprevir	6.57	2.975	98.391	66.936
	PD 144418 oxalate	2.31	3.789	21.522	169.32
	Verbascoside	6.772	4.662	29.634	59.079
	Asunaprevir (Prop INN; USAN) BMS-650032 Sunvepra	1.772	5.098	101.781	72.49
	Nirogacestat	0.201	4.668	92.081	446.282
	NBD 556	9.654	2.397	82.536	98.042
	Nucleozin	2.993	6.656	96.69	654.595
	Trelagliptin (succinate)	16.08	4.753	77.057	40.29
	Tegobuvir	2.656	0.502	2732.93	66.771
	MP-513 Tenelia Tenglyn Teneligliptin hydrobromide hydrate (Prop INNM)	8.022	1.295	3010.29	240.203
	Edoxaban	8.477	11.726	31.543	82.069
	MK-5172	2.536	2.457	38.464	3.074
	Letermovir	5.221	3.183	13.166	29.862
	AMD-070 (hydrochloride)	6.349	22.229	280.381	1.053
	RO-9187	6.5	3.727	21.904	79.782
	Pritelivir (BAY 57-1293)	28.244	31.455	118.776	104.232
	Ledipasvir (D-tartrate)	0.828	0.444	73.856	47.367
	HIV-1 integrase inhibitor 2	9.199	18.213	0.724	6.248
	PSI-6206	4.391	13.447	809.115	57.678
	BMS-626529	8.251	8.781	72.361	45.209
	PSI-6130	13.202	3.031	29.046	0.449
	Tasquinimod	3.284	17.51	77.98	468.728
	R-7128	0.365	0.099	34.953	32.451
	Kaempferide	10.924	17.753	1.309	51.351
	Tipranavir	5.309	17.973	99.353	31.655
	IT1t dihydrochloride	10.687	7.847	29.885	36.847
	P005091	15.691	9.583	182.276	1.573
	LMK235	32.843	17.947	61.33	68.48
	AZD-2461	6.583	2.468	48.772	29.15
	Resminostat	12.606	12.841	64.348	17.408
	RGFP966	0.745	8.129	10.873	2.995
	RG2833	15.2	13.197	36.4	4.105
	Nexturastat A	9.167	8.534	100.337	76.975
	Desaminotyrosine	2.506	25.799	14.04	94.688
	4SC-202	4.83	10.358	89.664	4.774
	HPOB	10.002	4.974	7.843	53.928
	Lithospermic acid A	7.789	6.976	56.188	79.258
	Schisandrin C	10.57	3.01	4.672	35.508
	null	10.371	6.3	9.244	10.069
	BAICALIN	1.246	16.217	43.53	18.033
	Vildagliptin (LAF-237)	4.969	7.682	26.263	89.053
	Azilsartan	1.693	7.302	11.946	36
	Cathepsin Inhibitor 1	9.296	10.255	19.6	30.665
	Cobicistat	2.849	5.512	48.485	64.367
	Valganciclovir HCl	27.223	32.525	101.132	101.179
	Deoxyarbutin	7.199	0.52	73.477	26.338
	TCID	14.47	1.269	104.751	18.345
	Selinexor	24.589	23.511	87.768	84.809
	Z-FA-FMK	3.005	9.747	21.518	130.575
	SC75741	4.277	1.635	96.813	85.25
	Bepotastine (Beslilate)	1.773	5.127	23.834	11.612
	Santacruzamate A (CAY10683)	7.198	12.225	55.731	199.54
	YYA-021	2.829	13.317	12.004	8.067
	Z-DEVD-FMK	13.015	22.092	13.496	23.792
	Verdinexor	31.685	21.285	94.684	65.385
	BLZ945	3.644	1.553	33.963	70.196
	GSK744 (S/GSK1265744)	4.156	3.715	32.392	0.653
	TMP195	13.244	0.24	3.871	103.561
	PF 429242	8.445	7.461	25.813	39.54
	TMCB	8.705	6.282	21.057	61.229
	Oltipraz	9.467	7.647	205.761	28.6
	Gardiquimod	6.159	5.477	3.97	136.232
	Corilagin	4.682	13.785	78.797	30.943
	Darunavir	0.09	7.054	12.193	35.757
	Z-VAD(OH)-FMK	6.673	12.426	42.814	41.569
	Glycitin	0.842	4.431	34.809	81.753
	Angelicin	16.492	4.579	436.267	5715.75
	Tizoxanide	6.915	0.642	63.211	57.937
	Epoxomicin	26.661	33.769	102.116	115.592
	Lopinavir	6.997	8.772	59.487	29.191
	Q-VD-OPh hydrate	4.291	17.667	12.272	35.975
	Isochlorogenic acid A	5.613	4.239	82.173	12.816
	Maslinic acid	9.165	11.768	92.471	61.591
	Vesatolimod	1.289	12.664	1.42	32.43
	Isoxanthohumol	3.326	13.855	28.462	22.469
	GS7340	39.506	27.046	89.924	70.503
	Bevirimat	2.465	21.913	18.69	1994.81
	G-007-LK	11.851	4.393	1.53	28.855
	TNKS-656	3.48	1.246	47.827	63.026
	(±)-BI-D	7.606	47.624	299.416	71.086
	NBD-557	4.812	0.245	37.603	44.112
	E-7449	6.939	6.22	2.459	17.519
	Avibactam (sodium)	5.564	2.674	30.27	97.559
	HIV-1 integrase inhibitor	9.857	4.537	59.557	47.066
	BG45	3.707	0.696	55.924	44.27
	BGP-15	6.37	2.348	19.134	0.641
	GN6958	2.586	4.184	163.126	27.094
	Bicyclol	4.531	15.455	99.838	85.321
	BRD73954	12.664	7.988	13.457	195.064
	Cetilistat	5.61	5.157	21.753	82.178
	null	17.692	4.353	23.794	15.748
	BPTES	10.164	8.219	24.742	81.252
	null	10.873	12.672	37.581	85.525
	Enasidenib	15.484	16.519	86.304	103.185
	null	11.127	9.634	60.829	70.418
	null	1.433	7.443	274.213	54.578
	Oroxylin A	23.192	3.338	103.245	62.764
	Scutellarin	17.773	13.073	26.28	21.667
	Brequinar sodium	22.298	24.118	50.418	47.873
	Coptisine	2.601	4.854	103.327	40.707
	STING agonist G10	8.101	0.493	27.962	2.343
	null	3.238	12.417	57.552	34.895
	AZD3839	10.2	11.144	7.066	25.685
	ACY-241	10.191	38.499	84.381	53.986
	KDM5A-IN-1	2.311	6.683	36.744	46.494
	null	4.133	5.223	101.416	3.007
	Ginsenoside Rb2	0.692	19.806	21.3	18.19
	Epigoitrin	1.602	0.182	7.862	11.161
	D-Pinitol	0.368	3.954	71.459	95.241
	Atractylon	2.075	20.789	33.401	35.762
	Germacrone	7.267	9.283	14.064	33.212
	Patchouli alcohol	6.325	5.076	31.955	1.256
	Dendrobine	10.327	1.682	66.711	34.464
	Scutellarein	10.547	3.469	43.135	68.27
	Dehydroandrographolide	8.277	5.232	32.309	21.127
	Casticin	31.76	10.622	922.634	102.947
	8-O-Acetylharpagide	1.223	6.9	46.475	33.72
	Orientin	6.72	2.712	10.494	7.517
	VR23	1.212	5.073	47.869	39.79
	20(S)-Ginsenoside Rh2	1.698	5.879	76.726	7.094
	BMS-791325 hydrochloride	3.682	1.546	85.341	69.872
	CPI-0610	7.947	1.152	20.452	10.209
	null	5.742	6.635	429.201	30.801
	Anagliptin	3.079	6.843	26.71	82.258
	Oritavancin (diphosphate)	3.072	13.634	86.808	98.281
	Nucleoside-Analog-1	1.042	7.205	26.866	74.354
	Nucleoside-Analog-2	1.435	11.633	6.121	88.028
	BCX 4430	1.366	5.724	42.211	272.48
	MRT-68601 hydrochloride	5.307	10.509	31.259	50.984
	null	6.021	10.693	207.671	3489.17
	null	1.793	5.892	9514.35	53.253
	eFT508	17.477	11.569	54.329	17.124
	LDC4297 (LDC044297)	35.116	36.974	92.012	104.436
	LY-3314814	6.543	9.036	73.379	104.217
	UCPH 101	1.205	29.683	106.205	62.359
	NMS-P118	10.937	0.358	14.69	91.772
	GLPG0187	2.677	1.677	493.707	13.246
	CCT365623	0.326	5.152	8367.14	25.431
	BMS-663068	11.961	6.26	444.813	3460.11
	ombitasvir	0.406	6.923	30.595	1.158
	Elbasvir	14.916	1.1	24.805	41.118
	Abametapir	4.412	30.289	9.214	35.592
	VLX-1570	10.408	27.143	93.969	98.045
	WT-161	4.758	5.476	79.118	71.721
	Vesnarinone	4.958	0.428	70.775	88.703
	Pimodivir	5.743	4.626	10.345	218.125
	RSV604	12.763	7.143	18.595	98.296
	Celgosivir (hydrochloride)	8.838	4.041	17.707	73.598
	Lucanthone	0.063	2.244	11.498	46.71
	ACY-738	11.912	6.908	90.688	0.815
	null	27.487	26.857	103.137	98.903
	Presatovir	8.854	7.643	29.747	63.666
	Oglufanide	0.82	9.247	8.389	5.981
	DPC-681	13.885	2.653	93.537	0.868
	TAK-220	3.816	3.729	85.027	43.62
	Verubecestat (MK-8931)	11.925	0.458	64.615	77.961
	VELPATASVIR	4.054	3.213	56.271	61.156
	Trovirdine	4.329	9.71	241.499	38.453
	RSV604 (R enantiomer)	1.501	2.832	74.491	6.627
	null	0.509	9.618	96.592	630.466
	Amenamevir	26.296	36.143	102.776	103.021
	Adaptavir D-Ala1-peptide T-NH2 DAPTA RAP-101	10.609	14.436	1.136	20.927
	TH34	7.611	3.229	46.578	14.924
	Bictegravir	8.159	11	64.302	176.095
	UPGL00004	8.528	16.787	111.305	32.3
	Biphenyl-4-sulfonyl chloride	18.039	1.463	91.458	385.531
	ROC-325	1.764	5.897	38.568	19.942
	2,2 -Cyclouridine	3.017	5.192	3600.73	455.203
	ABBV-744	4.359	27.042	98.031	40.499
	GS-441524	7.38	5.37	69.339	104.802
	Brincidofovir	9.863	11.461	82.467	74.524
	Tin Protoporphyrin IX (chloride)	0.31	2.583	11.07	66.087
	Remdesivir	7.495	5.578	1.643	73.579
	4E2RCat	1.424	6.819	30.22	45.67
	S(-)-Verapamil hydrochloride hydrate	1.973	8.34	21.466	6.264

## Sheet: Fig4A
4A		submerged		ALI
	Compound	%activity	%viability	%activity	%viability
	Acyclovir	73.898	19.398	168.669	39.02
	Ebselen	23.034	15.328	100.496	12.841
	Ganciclovir	100.138	6.728	107.708	13.099
	Mitoxantrone	116.207	34.631	111.707	7.942
	Niclosamide	90.767	11.085	120.091	23.118
	Disulfiram	19.14	46.197	98.724	16.746
	Chlorhexidine HCl	23.83	18.758	99.651	16.689
	Gramine	13.536	11.845	14.115	20.818
	HARMINE	0	7.321	92.751	8.978
	Metformin	6.208	0.568	99.47	41.448
	Chloropyramine hydrochloride	22.013	17.657	35.325	40.725
	Mycophenolic acid	48.551	2.782	104.182	50.841
	Amodiaquine	18.34	3.875	82.222	9.347
	Curcumin	146.828	30.119	32.428	2.633
	Cyanein	101.54	52.528	112.229	24.925
	Antimycin A	46.076	47.188	97.708	15.699
	Cycloheximide	101.757	15.935	168.275	52.407
	Perhexiline	2.479	9.819	92.281	6.836
	5,5-Diphenylhydantoin	34.887	63.434	1.918	28.44
	Daunorubicin	104.058	308.535	186.203	421.933
	Emetine	80.127	26.88	108.836	17.574
	EMETINE DIHYDROCHLORIDE	106.537	39.848	139.878	0.271
	Doxorubicin	98.502	729.444	167.731	1267.85
	Gabexate mesilate	5.935	29.239	118.105	18.736
	Droxinostat	3.382	9.827	56.478	2.038
	HEXYLRESORCINOL	1.259	4.896	92.999	7.831
	6-Mercaptopurine	68.431	33.608	65.511	32.432
	Cichoric Acid	37.239	27.785	84.907	50.226
	Triciribine	18.116	7.417	22.309	12.171
	Brivudine	74.141	21.795	96.29	13.621
	Tioguanine	1.873	28.995	42.61	26.411
	AMINACRINE	92.874	16.827	95.696	35.259
	LANATOSIDE C	43.794	33.794	105.833	2.199
	null	18.374	11.656	106.435	10.933
	Mycophenolate mofetil	39.411	19.852	81.909	39.945
	Scriptaid	69.636	31.722	65.648	11.728
	MG-132	88.746	54.134	103.587	23.941
	Bafilomycin A1 from Streptomyces griseus	88.403	13.625	177.65	32.98
	Lycorine HCl	91.329	5.482	90.242	49.532
	Shikonin	13.584	23.816	25.754	34.238
	LUTEOLIN-7-GLUCOSIDE	59.91	31.436	30.099	37.142
	TUBERCIDIN	78.127	19.344	101.338	12.086
	Octyl gallate	1.019	7.283	95.362	14.517
	Entecavir (monohydrate)	37.993	7.031	36.857	2.056
	Pitavastatin calcium	39.774	9.32	71.872	11.612
	Adefovir dipivoxil	94.263	42.063	91.966	5.985
	NH125	19.862	25.933	112.07	30.642
	Pamidronate Disodium	62.231	10.554	35.809	18.455
	Picolinic acid	0	0	13.677	11.127
	Trifluorothymidine	95.53	1.397	86.004	3.125
	Candesartan	27.918	32.022	88.47	0.875
	Camostat	12.372	15.017	35.008	12.681
	Valganciclovir HCl	90.267	5.058	116.09	19.57
	Gemcitabine	97.167	2.146	110.269	55.104
	Valaciclovir	76.747	14.131	104.888	9.789
	Cephaeline	110.295	36.048	92.617	13.719
	Penta-O-galloyl-Î²-D-glucose hydrate	49.808	29.463	79.118	6.405
	Bardoxolone methyl	109.06	36.568	148.143	47.061
	GRL0617	15.461	18.776	30.965	13.638
	PS-341	106.325	40.327	109.752	11.664
	Carfilzomib	107.305	45.727	150.222	24.286
	Fiacitabine	96.689	12.955	103.29	2.691
	Pracinostat	102.066	8.086	83.236	18.225
	Trametinib	45.047	5.692	28.016	6.373
	Silmitasertib	91.956	7.979	109.735	33.768
	Penciclovir	94.108	5.164	105.885	2.035
	MLN-4924	0	0	102.93	10.807
	Oprozomib	108.805	35.022	102.244	16.774
	Delanzomib	96.283	30.19	156.116	0.497
	Abexinostat	0	0.141	52.544	35.842
	Quisinostat	73.452	6	48.216	74.093
	PHA-680632	37.384	3.815	110.162	2.655
	PIK-93	38.516	32.152	90.06	19.738
	SNX-2112	86.755	39.679	101.89	54.095
	Fimepinostat (CUDC-907)	91.061	0.378	84.413	0.415
	Aloperine	20.699	20.346	74.422	35.928
	Givinostat hydrochloride	101.838	11.841	104.081	8.932
	PJ34 Hydrochloride	21.145	34.463	19.45	20.635
	Marimastat	2.414	15.761	114.794	9.507
	ABT-333	8.875	7.805	70.001	51.113
	Simeprevir	6.837	16.271	140.421	40.971
	Asunaprevir (Prop INN; USAN) BMS-650032 Sunvepra	20.135	3.251	50.404	40.591
	Edoxaban	18.603	5.786	111.693	9.856
	Pritelivir (BAY 57-1293)	103.626	16.683	100.971	16.08
	Ledipasvir (D-tartrate)	3.598	2.554	27.917	3.691
	LMK235	78.006	6.34	2.706	0.177
	AZD-2461	12.645	3.344	272.882	17.124
	Lithospermic acid A	23.609	11.783	31.513	3.871
	Selinexor	63.039	12.21	124.39	7.4
	SC75741	27.719	5.578	98.097	9.855
	Verdinexor	74.229	16.255	168.636	36.074
	Epoxomicin	108.44	45.096	109.38	19.703
	GS7340	83.436	10.468	105.132	80.332
	Avibactam (sodium)	0	0	5.428	9.269
	BG45	91.634	0.644	23.62	24.653
	Enasidenib	9.449	4.329	1.338	2.91
	D-Pinitol	12.8	19.564	9.293	10.312
	Dendrobine	36.671	6.068	27.784	23.499
	Scutellarein	8.136	31.691	10.823	13.877
	BMS-791325 hydrochloride	8.952	5.242	115.543	18.792
	Oritavancin (diphosphate)	0.229	0.714	80.812	26.869
	LDC4297 (LDC044297)	109.362	38.521	101.354	26.855
	VLX-1570	112.193	20.98	99.832	34.869
	fluoroemetine	114.556	36.848	100.154	7.168
	Amenamevir	100.888	2.81	122.882	3.331
	GS441524	0	4.299	23.451	8.814

## Sheet: Fig4E
4E		HSV-1 GFP
		Submerged					ALI
	Concentration	acyclovir	ganciclovir	valganciclovir	valaciclovir	penciclovir	acyclovir	ganciclovir	valganciclovir	valaciclovir	penciclovir
	0.041152	26.3483	0.410557	-45.9726	34.8498	12.7263	-64.3617	-50.6549	-3.9452	-9.80976	35.9697
	0.123457	12.8285	-11.7174	-34.5231	-5.484	6.20395	-75.2022	-103.09	-56.6233	30.8316	1.55165
	0.37037	-43.1881	-59.3147	-81.9893	-14.6173	-5.83904	-82.4015	-96.0143	-92.4395	35.7582	-36.7516
	1.11111	-76.5917	-91.1482	-97.7671	-46.7924	-19.8456	-99.651	-102.619	-115.763	-72.1934	-13.3021
	3.33333	-92.2773	-85.1109	-103.071	-71.7447	-80.3286	-101.331	-106.487	-116.113	-117.842	-102.321
	10	-73.8975	-100.138	-90.2665	-76.7471	-94.1077	-96.2408	-107.708	-116.09	-104.888	-105.885

[truncated: 39 more sheets: Fig5A, Fig5B, Fig5C, Fig5D, Fig6A, Fig6B, Fig6C, Fig6D, Fig7A, Fig7B, Fig7C, Fig7D, Fig7E, Fig8C, Fig8D, SFig2A, SFig2B, SFig3, SFig6A, SFig6B …]
